# Supplementary material for: 2-(1H-Benzotriazol-1-yl)-1-(3-methyl­benzo­yl)ethyl benzoate
Source: Acta Crystallogr Sect E Struct Rep Online. 2009 Jul 18;65(Pt 8):o1882. doi: 10.1107/S1600536809026853 (PMC2977413; doi:10.1107/S1600536809026853)
Supplement: Supplementary file 2 [file e-65-o1882-Isup2.hkl]

# 
# h,k,l, Fc-squared, Fo-squared, sigma(Fo-squared) and status flag 
# 
data_I
_shelx_title ' 080331b in P2(1)/c' 
_shelx_refln_list_code          4 
_shelx_F_calc_maximum      217.15 
_exptl_crystal_F_000       808.00 
_reflns_d_resolution_high  0.8482 
 
loop_ 
 _symmetry_equiv_pos_as_xyz 
 'x, y, z' 
 '-x, y+1/2, -z+1/2' 
 '-x, -y, -z' 
 'x, -y-1/2, z-1/2' 
 
_cell_length_a    10.1095 
_cell_length_b     9.3849 
_cell_length_c    20.7091 
_cell_angle_alpha  90.000 
_cell_angle_beta   99.061 
_cell_angle_gamma  90.000 
 
_shelx_F_squared_multiplier     1.000 
 
loop_ 
 _refln_index_h 
 _refln_index_k 
 _refln_index_l 
 _refln_F_squared_calc 
 _refln_F_squared_meas 
 _refln_F_squared_sigma 
 _refln_observed_status 
   1   0   0    13258.92    12698.76    154.34 o 
   2   0   0       15.74       14.96      4.31 o 
   3   0   0     2076.57     1927.61     41.17 o 
   4   0   0      456.76      564.74     14.55 o 
   5   0   0      803.45      918.23     22.94 o 
   6   0   0       15.68       14.66      5.50 o 
   7   0   0      170.54      170.41     11.33 o 
   8   0   0        0.82        5.25      7.10 o 
   9   0   0      150.93      169.79     15.69 o 
  10   0   0        0.52        0.00      7.60 o 
  11   0   0       71.31       34.65     19.83 o 
   1   1   0     1558.90     1424.03     18.51 o 
   2   1   0     4760.18     4495.24     40.10 o 
   3   1   0      204.81      168.95      5.57 o 
   4   1   0     2079.43     2058.68     21.13 o 
   5   1   0      127.97      129.21      5.77 o 
   6   1   0       33.28       28.47      4.17 o 
   7   1   0      292.82      270.31     10.02 o 
   8   1   0      187.63      177.42      9.59 o 
   9   1   0       19.30        8.69      5.47 o 
  10   1   0       73.11       70.86     11.50 o 
  11   1   0       26.55       34.33     11.41 o 
   0   2   0     8295.06     7884.63     99.15 o 
   1   2   0     1846.02     1749.31     13.36 o 
   2   2   0      232.19      244.65     11.37 o 
   3   2   0      200.89      218.39      7.61 o 
   4   2   0       45.34       53.86      4.20 o 
   5   2   0     1255.03     1263.29     17.33 o 
   6   2   0      327.69      317.63      9.82 o 
   7   2   0      765.20      718.13     15.11 o 
   8   2   0      184.28      207.64     10.10 o 
   9   2   0       57.77       44.61     11.05 o 
  10   2   0        3.55        4.86      7.57 o 
  11   2   0        0.07        0.00      8.77 o 
   1   3   0      452.00      449.48      6.63 o 
   2   3   0      127.98      115.45      4.05 o 
   3   3   0      545.57      578.02      9.67 o 
   4   3   0     1164.73     1076.80     17.81 o 
   5   3   0      142.94      155.92      8.16 o 
   6   3   0      141.62      164.24      7.80 o 
   7   3   0       40.29       59.86      8.02 o 
   8   3   0       12.60        7.04      5.01 o 
   9   3   0       81.73       93.82      9.15 o 
  10   3   0      138.31      160.47     13.14 o 
  11   3   0       33.14       31.97      9.82 o 
   0   4   0      703.95      635.52     11.36 o 
   1   4   0      918.99      964.96     12.42 o 
   2   4   0        4.80        9.37      2.18 o 
   3   4   0      264.68      266.59     10.14 o 
   4   4   0        5.73        5.85      3.11 o 
   5   4   0       18.81       13.99      3.95 o 
   6   4   0      626.64      608.77     13.95 o 
   7   4   0      283.72      276.70     10.59 o 
   8   4   0      693.15      643.13     17.36 o 
   9   4   0        0.25        0.00      5.61 o 
  10   4   0        0.48        9.09      9.99 o 
   1   5   0      438.13      429.98      8.22 o 
   2   5   0       37.71       37.98      3.70 o 
   3   5   0        9.43       10.45      2.76 o 
   4   5   0        3.46        5.16      3.60 o 
   5   5   0        0.47        6.23      3.63 o 
   6   5   0      530.02      488.17     15.34 o 
   7   5   0       64.76       65.32      8.16 o 
   8   5   0      340.23      355.15     16.25 o 
   9   5   0        0.88        1.48      7.97 o 
  10   5   0        1.30        1.77      8.85 o 
   0   6   0       77.79       94.80      6.21 o 
   1   6   0        0.72        0.65      2.20 o 
   2   6   0        7.81        6.12      3.05 o 
   3   6   0        4.99        5.72      4.31 o 
   4   6   0      110.95      112.47      6.25 o 
   5   6   0        2.55        4.68      3.92 o 
   6   6   0       31.14       38.00      5.85 o 
   7   6   0       24.28       16.41      5.96 o 
   8   6   0        2.64        0.00      5.79 o 
   9   6   0       41.15       56.54     11.10 o 
   1   7   0      532.01      557.30      9.62 o 
   2   7   0       17.10        8.48      3.27 o 
   3   7   0       24.16       22.91      5.16 o 
   4   7   0       79.94       74.41      8.00 o 
   5   7   0       46.94       62.69     10.79 o 
   6   7   0      165.98      172.22     16.38 o 
   7   7   0       12.67       13.48      8.08 o 
   8   7   0       24.82       21.83     10.46 o 
   9   7   0        4.18        1.81     11.01 o 
   0   8   0        4.89       15.73     12.53 o 
   1   8   0       25.97       29.37      6.13 o 
   2   8   0       27.21       27.60      6.23 o 
   3   8   0        4.43        4.59      5.76 o 
   4   8   0        4.39       21.90      8.28 o 
   5   8   0       14.02        4.89     10.00 o 
   6   8   0       56.05       51.57      8.12 o 
   7   8   0       10.13        0.00      6.82 o 
   8   8   0        5.28       20.85      8.45 o 
   1   9   0        2.58        0.00      6.33 o 
   2   9   0        0.01        0.40      6.07 o 
   3   9   0        0.97        0.00      6.06 o 
   4   9   0        2.51       12.78      7.20 o 
   5   9   0        7.41        4.64     10.18 o 
   6   9   0       31.62        6.38     51.82 o 
   0  10   0        8.39        5.11      9.51 o 
   1  10   0        1.31        0.00      6.93 o 
   2  10   0       15.74       25.02     10.27 o 
   3  10   0       21.83        5.97      8.98 o 
   4  10   0       27.35       25.91     18.20 o 
   1  11   0       35.87       39.41      9.84 o 
 -11   1   1       25.86       19.73     10.07 o 
 -10   1   1        2.03        6.97      6.35 o 
  -9   1   1       77.43       75.16      7.88 o 
  -8   1   1        8.79        7.33      5.36 o 
  -7   1   1        2.63        2.03      4.34 o 
  -6   1   1       35.66       43.01      4.68 o 
  -5   1   1       85.12       89.25      5.12 o 
  -4   1   1       22.73       16.43      3.12 o 
  -3   1   1      486.23      498.59     13.51 o 
  -2   1   1      157.83      110.89      5.09 o 
  -1   1   1     5685.79     5002.92     52.79 o 
   0   1   1      133.83      135.86      2.77 o 
   1   1   1      333.09      288.05      6.02 o 
   2   1   1      235.99      187.28      6.12 o 
   3   1   1     1361.57     1262.03     15.63 o 
   4   1   1     1902.69     1798.22     19.38 o 
   5   1   1      493.35      472.16     10.88 o 
   6   1   1      534.58      516.73     10.95 o 
   7   1   1        1.40        0.00      4.39 o 
   8   1   1       33.54       31.66      7.10 o 
   9   1   1        1.93        0.00      5.27 o 
  10   1   1      102.90       83.29     10.59 o 
  11   1   1        1.77       10.54     22.91 o 
 -11   2   1        2.04        1.10      8.42 o 
 -10   2   1      127.97      112.72     10.41 o 
  -9   2   1      345.26      343.76     12.84 o 
  -8   2   1      401.55      377.75     12.60 o 
  -7   2   1      106.22      127.84      7.80 o 
  -6   2   1        1.16        6.10      4.14 o 
  -5   2   1      226.42      204.57      7.39 o 
  -4   2   1     1156.76     1277.38     15.95 o 
  -3   2   1      527.71      499.97      8.55 o 
  -2   2   1     5531.28     5265.10     35.83 o 
  -1   2   1    47152.71    43828.13    235.46 o 
   0   2   1      588.93      569.53      8.10 o 
   1   2   1      136.17      118.10      3.32 o 
   2   2   1     1925.98     1739.82     18.27 o 
   3   2   1      115.04      121.70      4.79 o 
   4   2   1        9.69        6.16      2.86 o 
   5   2   1       22.52       30.49      4.27 o 
   6   2   1      113.27      147.99      7.36 o 
   7   2   1       31.49       29.45      5.45 o 
   8   2   1       70.19       67.82      7.19 o 
   9   2   1        0.21        0.00      5.30 o 
  10   2   1        4.82        4.39      6.69 o 
  11   2   1        0.01       11.19      9.28 o 
 -11   3   1        1.73        9.61      7.74 o 
 -10   3   1        0.00        3.58      7.24 o 
  -9   3   1       25.61       21.09      6.32 o 
  -8   3   1      312.67      330.97     11.92 o 
  -7   3   1      210.97      196.37      9.23 o 
  -6   3   1       72.18       83.64      7.70 o 
  -5   3   1      554.73      637.33     13.38 o 
  -4   3   1       10.15       10.01      2.96 o 
  -3   3   1       25.51       23.11      3.00 o 
  -2   3   1      257.80      259.46      5.54 o 
  -1   3   1     7346.65     7334.87     41.08 o 
   0   3   1     1765.89     1626.77     13.56 o 
   1   3   1        5.38        3.78      1.50 o 
   2   3   1       16.60       20.52      2.76 o 
   3   3   1      331.99      346.51      7.61 o 
   4   3   1       88.52       89.11      5.11 o 
   5   3   1        3.32        0.00      3.14 o 
   6   3   1       75.47       86.95      7.25 o 
   7   3   1     1012.76      958.06     17.77 o 
   8   3   1        1.04        0.00      5.16 o 
   9   3   1        5.21        0.00      5.13 o 
  10   3   1       98.79      138.90     12.59 o 
  11   3   1       18.61       20.52     12.78 o 
 -11   4   1       17.28       11.74     11.55 o 
 -10   4   1       33.26       48.16      8.80 o 
  -9   4   1       12.30       15.62      6.08 o 
  -8   4   1      315.97      308.99     16.63 o 
  -7   4   1        9.64        6.82      4.54 o 
  -6   4   1      187.13      206.07      8.61 o 
  -5   4   1       22.83        9.55      3.74 o 
  -4   4   1        2.66        7.95      3.08 o 
  -3   4   1      605.34      653.25     11.83 o 
  -2   4   1     1066.34     1075.80     11.44 o 
  -1   4   1      760.72      698.38      9.14 o 
   0   4   1      259.77      241.26      5.62 o 
   1   4   1      154.25      155.34      4.86 o 
   2   4   1        9.68        6.36      2.24 o 
   3   4   1      582.61      602.44     10.68 o 
   4   4   1       28.61       31.97      4.52 o 
   5   4   1       27.63       24.76      4.35 o 
   6   4   1        2.60        2.36      3.99 o 
   7   4   1      135.83      129.20      9.21 o 
   8   4   1      276.07      262.16     12.43 o 
   9   4   1       33.35       33.71      7.20 o 
  10   4   1        3.23        0.00      6.91 o 
 -10   5   1        1.45        8.92      8.88 o 
  -9   5   1       22.45       29.46      7.91 o 
  -8   5   1      180.16      182.24     12.24 o 
  -7   5   1      315.53      333.35     11.34 o 
  -6   5   1       22.79       28.41      5.10 o 
  -5   5   1       82.87       81.80      6.01 o 
  -4   5   1      119.02      129.17      6.15 o 
  -3   5   1      576.76      609.95     10.45 o 
  -2   5   1      776.43      826.48     12.17 o 
  -1   5   1       21.22       26.11      2.78 o 
   0   5   1        1.97        0.10      1.84 o 
   1   5   1      306.95      308.95      7.12 o 
   2   5   1       40.43       51.81      4.28 o 
   3   5   1       91.77       83.41      4.70 o 
   4   5   1      191.71      218.70      7.72 o 
   5   5   1        0.12        0.00      3.04 o 
   6   5   1      107.76      117.73      9.19 o 
   7   5   1        7.86        4.40      5.13 o 
   8   5   1        9.39       10.57      5.52 o 
   9   5   1      188.79      196.22     12.39 o 
  10   5   1       12.21       11.00     10.26 o 
  -9   6   1      103.14       83.35     13.43 o 
  -8   6   1       15.24       17.77      6.71 o 
  -7   6   1       70.71       86.89      9.00 o 
  -6   6   1      343.21      330.92     11.95 o 
  -5   6   1       16.24       24.01      5.08 o 
  -4   6   1      541.65      530.18     13.62 o 
  -3   6   1      315.62      312.43     10.21 o 
  -2   6   1      351.40      363.36      8.84 o 
  -1   6   1      445.39      439.84      8.57 o 
   0   6   1        8.64        0.00      2.24 o 
   1   6   1       41.82       41.38      3.74 o 
   2   6   1      166.00      171.98      7.16 o 
   3   6   1      112.30      113.01      5.34 o 
   4   6   1       13.86       14.08      3.97 o 
   5   6   1       59.80       58.11      5.76 o 
   6   6   1        4.71        1.91      4.28 o 
   7   6   1      282.42      273.36     14.63 o 
   8   6   1       79.98       98.17     14.71 o 
   9   6   1       35.43       36.18      9.71 o 
  -9   7   1       20.89       29.64     10.53 o 
  -8   7   1       72.10       57.69      9.39 o 
  -7   7   1       52.36       70.50      8.94 o 
  -6   7   1        0.00        9.59      4.86 o 
  -5   7   1       68.05       72.19      6.85 o 
  -4   7   1        0.40        0.00      4.79 o 
  -3   7   1        6.28       10.50      5.42 o 
  -2   7   1      117.90      112.32      9.03 o 
  -1   7   1       30.80       22.34      3.28 o 
   0   7   1        0.46        0.00      2.57 o 
   1   7   1       72.46       70.33      4.66 o 
   2   7   1       17.15       18.02      4.24 o 
   3   7   1        3.71        3.64      4.73 o 
   4   7   1       33.78       26.61      8.00 o 
   5   7   1      320.64      345.73     12.49 o 
   6   7   1       10.08        2.56      5.08 o 
   7   7   1       13.94        6.12      6.21 o 
   8   7   1       11.22        4.79     11.36 o 
   9   7   1       22.84       29.74     18.70 o 
  -8   8   1        0.63        8.96     11.35 o 
  -7   8   1       16.37       20.15      7.67 o 
  -6   8   1       38.36       48.50     13.49 o 
  -5   8   1       72.80       54.65      8.10 o 
  -4   8   1        0.78        0.00      5.30 o 
  -3   8   1        5.93       13.03      5.79 o 
  -2   8   1        0.07        8.84      5.47 o 
  -1   8   1        0.36        0.00      5.96 o 
   0   8   1       20.59       11.48      6.50 o 
   1   8   1       48.84       39.80      9.34 o 
   2   8   1       12.82       10.09      6.11 o 
   3   8   1       34.78       59.43      8.65 o 
   4   8   1       36.42       29.60      8.64 o 
   5   8   1      182.55      189.33     19.95 o 
   6   8   1       32.55       24.50      7.36 o 
   7   8   1       26.51        9.58     14.81 o 
   8   8   1       18.41       15.65     13.24 o 
  -6   9   1        2.85        5.21     11.53 o 
  -5   9   1        7.69        8.22     11.88 o 
  -4   9   1       14.32       15.40      8.49 o 
  -3   9   1      127.77      136.21     14.14 o 
  -2   9   1       50.90       67.70     11.18 o 
  -1   9   1        7.32        4.84      6.93 o 
   0   9   1        6.82       12.58      7.13 o 
   1   9   1       90.53      110.83     12.94 o 
   2   9   1       16.02       17.74      7.91 o 
   3   9   1        0.62        0.00      6.93 o 
   4   9   1      159.37      166.76     30.19 o 
   5   9   1       49.86       26.81     18.61 o 
   6   9   1        0.27        0.00      9.53 o 
  -5  10   1        0.21        0.45     17.53 o 
  -4  10   1        4.15        0.00      9.22 o 
  -3  10   1        7.86        5.06      9.78 o 
  -2  10   1        9.43        0.85      7.86 o 
  -1  10   1        1.77        0.00      7.34 o 
   0  10   1        0.00        4.33      6.72 o 
   1  10   1        0.38        0.00      6.11 o 
   2  10   1        0.47        7.07      7.45 o 
   3  10   1        9.12        2.72     10.19 o 
   4  10   1        4.35        1.17     16.45 o 
  -1  11   1        4.26        5.79      9.81 o 
   0  11   1       20.03       34.63      8.82 o 
   1  11   1        0.79        0.00     18.54 o 
 -11   0   2      121.88      166.02     20.08 o 
 -10   0   2       74.29       90.26     13.65 o 
  -9   0   2      860.49      864.95     28.84 o 
  -8   0   2       26.07       26.52      7.82 o 
  -7   0   2      140.86      151.42     10.73 o 
  -6   0   2      200.55      173.93     10.05 o 
  -5   0   2     4334.00     4401.59     59.20 o 
  -4   0   2     2105.62     2007.01     27.47 o 
  -3   0   2     6975.92     6857.43     64.97 o 
  -2   0   2     2971.79     2619.11     32.59 o 
  -1   0   2     1790.53     1617.06     45.33 o 
   0   0   2     3659.64     3516.77     37.48 o 
   1   0   2     6653.87     6202.31    102.51 o 
   2   0   2      368.67      351.45     14.33 o 
   3   0   2     1773.17     1733.99     27.30 o 
   4   0   2       26.55       22.39      4.37 o 
   5   0   2     2992.26     3020.71     38.82 o 
   6   0   2       80.89       86.57      8.13 o 
   7   0   2      172.03      184.57     12.79 o 
   8   0   2        5.65        6.89      7.68 o 
   9   0   2      106.34       97.34     14.02 o 
  10   0   2        6.51        0.00     10.67 o 
  11   0   2        1.25        0.00     12.75 o 
 -11   1   2       26.16       26.80     10.30 o 
 -10   1   2       83.95       93.79      9.49 o 
  -9   1   2      105.75      111.09      8.80 o 
  -8   1   2      322.99      307.15     11.53 o 
  -7   1   2      285.85      303.38      9.83 o 
  -6   1   2     1619.02     1628.13     19.89 o 
  -5   1   2      164.17      180.51      7.82 o 
  -4   1   2     1109.51     1005.18     15.02 o 
  -3   1   2       65.68       61.18      4.68 o 
  -2   1   2     7803.24     7422.59     55.04 o 
  -1   1   2        5.28        7.58      1.40 o 
   0   1   2     1392.96     1340.14     18.34 o 
   1   1   2      115.44      138.08      3.95 o 
   2   1   2     8455.79     7919.55     95.95 o 
   3   1   2      810.91      780.98     14.01 o 
   4   1   2       71.14       74.83      4.47 o 
   5   1   2     3140.06     3379.47     29.71 o 
   6   1   2      200.10      229.76      7.95 o 
   7   1   2      230.30      225.70      9.50 o 
   8   1   2       73.27       82.13      7.59 o 
   9   1   2        9.75        6.73      6.25 o 
  10   1   2       40.49       30.90      9.82 o 
  11   1   2        0.59       17.33     11.93 o 
 -11   2   2        3.96        3.09      7.70 o 
 -10   2   2        7.19       13.35      5.66 o 
  -9   2   2        3.46        0.00      4.41 o 
  -8   2   2      164.01      164.96      9.45 o 
  -7   2   2      110.87      104.13      7.39 o 
  -6   2   2      842.10      836.17     14.98 o 
  -5   2   2       75.34       88.58      5.98 o 
  -4   2   2      605.01      643.53     10.91 o 
  -3   2   2        0.06        1.71      2.41 o 
  -2   2   2    23421.81    22062.19    131.50 o 
  -1   2   2      405.71      384.55      4.87 o 
   0   2   2      316.36      288.27      5.16 o 
   1   2   2     3361.91     3232.08     23.41 o 
   2   2   2     5559.79     5306.55     39.49 o 
   3   2   2       77.50       81.68      4.75 o 
   4   2   2     1654.51     1650.08     18.85 o 
   5   2   2      584.50      585.51     11.54 o 
   6   2   2      110.99      110.86      6.80 o 
   7   2   2      284.51      292.31     10.48 o 
   8   2   2      385.89      382.03     16.14 o 
   9   2   2        9.62        0.00      5.40 o 
  10   2   2        9.93        6.68      7.15 o 
  11   2   2       84.96       80.07     33.50 o 
 -11   3   2        0.49        0.00      8.99 o 
 -10   3   2       18.77       16.08      7.19 o 
  -9   3   2      336.92      324.54     12.63 o 
  -8   3   2       57.68       59.77      7.01 o 
  -7   3   2       31.89       24.68      5.21 o 
  -6   3   2      601.80      607.07     14.33 o 
  -5   3   2      391.53      358.78      9.35 o 
  -4   3   2      595.28      549.29     10.29 o 
  -3   3   2     1079.26     1152.80     13.26 o 
  -2   3   2       39.95       37.54      2.76 o 
  -1   3   2       85.94       70.87      2.96 o 
   0   3   2      444.37      455.23      7.17 o 
   1   3   2      107.68      112.56      3.46 o 
   2   3   2       86.81       79.99      3.65 o 
   3   3   2      985.96      980.72     12.43 o 
   4   3   2      184.80      185.08      8.42 o 
   5   3   2       61.83       77.78      5.46 o 
   6   3   2      206.49      192.48      8.33 o 
   7   3   2       54.21       43.73      6.95 o 
   8   3   2        0.07        6.74      5.55 o 
   9   3   2       17.12       19.67      6.56 o 
  10   3   2        3.51        5.65      7.52 o 
  11   3   2        0.16        6.54      9.90 o 
 -11   4   2       15.70       18.19     10.50 o 
 -10   4   2        0.15        2.16      7.55 o 
  -9   4   2       73.45       86.39      9.12 o 
  -8   4   2      119.92      121.80      9.15 o 
  -7   4   2      301.09      281.91     14.31 o 
  -6   4   2       86.27       97.14      6.74 o 
  -5   4   2       82.46       91.31      5.97 o 
  -4   4   2       33.90       37.98      3.93 o 
  -3   4   2     2274.09     2284.81     22.47 o 
  -2   4   2     1121.29     1104.60     14.05 o 
  -1   4   2      289.47      298.00      5.43 o 
   0   4   2      340.08      337.13      5.78 o 
   1   4   2     1235.92     1182.03     14.26 o 
   2   4   2      275.49      271.26      6.30 o 
   3   4   2      311.44      308.92      7.26 o 
   4   4   2        6.36       10.75      3.28 o 
   5   4   2        0.50        0.00      4.02 o 
   6   4   2      138.44      112.48      8.38 o 
   7   4   2      356.79      379.61     13.55 o 
   8   4   2       80.49       78.24      8.35 o 
   9   4   2       67.46       82.75      9.31 o 
  10   4   2        7.06        0.00      7.18 o 
 -10   5   2        1.02        0.00      8.04 o 
  -9   5   2        1.31        3.29      6.87 o 
  -8   5   2        3.41        0.94      4.76 o 
  -7   5   2      154.51      154.61      9.55 o 
  -6   5   2       63.99       73.66      7.06 o 
  -5   5   2       73.10       69.81      5.70 o 
  -4   5   2      121.63      139.24     10.24 o 
  -3   5   2     1115.65     1145.78     13.89 o 
  -2   5   2       12.37       10.15      2.78 o 
  -1   5   2        8.14        7.58      2.13 o 
   0   5   2        0.29        1.91      1.87 o 
   1   5   2      887.22      879.63     12.92 o 
   2   5   2      663.99      714.26     11.31 o 
   3   5   2      355.29      341.60      8.52 o 
   4   5   2      392.44      397.09      9.93 o 
   5   5   2      138.82      138.21      7.27 o 
   6   5   2      663.64      655.52     16.24 o 
   7   5   2       16.22       13.93      5.43 o 
   8   5   2       66.19       72.41      8.34 o 
   9   5   2        1.47        6.95      6.27 o 
  10   5   2        5.45       10.71      8.17 o 
  -9   6   2       47.55       52.74     11.38 o 
  -8   6   2        3.13        1.08      7.17 o 
  -7   6   2       48.41       42.70     10.22 o 
  -6   6   2       80.70       95.69     12.49 o 
  -5   6   2       23.28       27.06      5.23 o 
  -4   6   2       24.26       18.59      4.84 o 
  -3   6   2      124.49      143.76      8.53 o 
  -2   6   2        3.42        6.86      3.06 o 
  -1   6   2       75.45       79.85      4.22 o 
   0   6   2      106.97      128.11      4.84 o 
   1   6   2      138.39      145.23      5.94 o 
   2   6   2       17.83       18.81      3.93 o 
   3   6   2      276.38      276.62      7.75 o 
   4   6   2      418.33      424.15     10.71 o 
   5   6   2       19.84       24.87      7.86 o 
   6   6   2      350.01      339.34     13.64 o 
   7   6   2        2.99        3.12      4.91 o 
   8   6   2        0.99        3.98      5.96 o 
   9   6   2       67.13       77.04     13.44 o 
  -9   7   2       12.82       22.31      9.75 o 
  -8   7   2        7.14        9.89      6.95 o 
  -7   7   2       14.03       16.14      6.20 o 
  -6   7   2       44.35       40.96      8.47 o 
  -5   7   2      164.21      148.71      8.24 o 
  -4   7   2       51.59       33.42      7.23 o 
  -3   7   2       30.77       44.36      6.69 o 
  -2   7   2      147.64      157.74      8.78 o 
  -1   7   2      156.28      166.75     10.50 o 
   0   7   2        0.54        0.00      2.83 o 
   1   7   2      126.79      129.91      7.75 o 
   2   7   2       30.19       35.35      5.43 o 
   3   7   2       25.07       28.22      4.88 o 
   4   7   2       63.50       61.30      5.48 o 
   5   7   2        1.21        0.00      4.45 o 
   6   7   2        1.25        0.00      5.01 o 
   7   7   2        1.27        1.08      5.28 o 
   8   7   2       45.95       57.03     10.33 o 
  -8   8   2       23.36       34.42     18.18 o 
  -7   8   2        3.52        3.96      6.02 o 
  -6   8   2        0.01        0.90      5.97 o 
  -5   8   2       11.89       12.84      6.76 o 
  -4   8   2        6.54        5.80      5.74 o 
  -3   8   2        0.23        0.00      4.49 o 
  -2   8   2        1.97        1.09      4.19 o 
  -1   8   2       37.64       36.48      5.32 o 
   0   8   2       23.92       16.89      4.67 o 
   1   8   2       30.32       29.38      5.45 o 
   2   8   2       32.98       18.55      9.59 o 
   3   8   2        0.76        0.25      5.53 o 
   4   8   2        0.16        0.00      8.87 o 
   5   8   2        0.40        3.77     10.09 o 
   6   8   2      140.66      152.48     12.54 o 
   7   8   2        1.76        1.44      7.03 o 
  -6   9   2        0.20        0.00     10.64 o 
  -5   9   2        5.19        7.38      8.03 o 
  -4   9   2        4.01        7.40      7.77 o 
  -3   9   2       13.91        9.81      7.76 o 
  -2   9   2        0.26        0.00      5.15 o 
  -1   9   2        5.01        7.51     11.77 o 
   0   9   2        3.85        0.00      6.22 o 
   1   9   2      176.92      202.28     15.28 o 
   2   9   2       16.62       16.02      7.89 o 
   3   9   2       12.19       23.13     11.06 o 
   4   9   2        5.51       13.74     17.44 o 
   5   9   2       49.26       91.65     24.20 o 
   6   9   2       11.24        6.31     15.23 o 
  -5  10   2       20.88       17.71     19.74 o 
  -4  10   2       77.98       65.70     14.85 o 
  -3  10   2        0.01       11.96      9.67 o 
  -2  10   2        0.19        0.03      8.70 o 
  -1  10   2        4.10        0.00      7.33 o 
   0  10   2       19.08       20.97      7.48 o 
   1  10   2        0.83        8.67      6.87 o 
   2  10   2        5.86       15.89      7.17 o 
   3  10   2       91.29      118.33     18.55 o 
   4  10   2       57.70       72.23     25.73 o 
   0  11   2       18.78       33.39      9.11 o 
 -11   1   3        4.69       10.24      7.19 o 
 -10   1   3       49.74       64.33      9.72 o 
  -9   1   3       56.15       46.07      7.13 o 
  -8   1   3      107.87      107.33      8.15 o 
  -7   1   3       56.63       51.87      5.55 o 
  -6   1   3     1164.66     1167.63     16.51 o 
  -5   1   3      256.01      239.74      7.21 o 
  -4   1   3       90.41       93.21      4.52 o 
  -3   1   3      351.05      341.86      7.21 o 
  -2   1   3      163.94      149.81      5.81 o 
  -1   1   3      170.50      177.51      3.98 o 
   0   1   3     8215.20     7837.38     57.23 o 
   1   1   3     3172.77     2845.35     27.17 o 
   2   1   3        7.46        4.54      3.11 o 
   3   1   3      364.04      382.78     10.69 o 
   4   1   3     6687.69     6525.79     49.93 o 
   5   1   3      343.54      361.50      8.55 o 
   6   1   3       60.09       68.65      5.37 o 
   7   1   3        2.62        0.00      4.21 o 
   8   1   3       65.37       66.90      8.18 o 
   9   1   3      225.63      243.07     14.08 o 
  10   1   3        2.08        0.00     15.16 o 
  11   1   3        2.59       22.45     12.06 o 
 -11   2   3       26.36       20.31     14.61 o 
 -10   2   3       49.45       36.84      6.82 o 
  -9   2   3       11.25       11.74      5.24 o 
  -8   2   3        7.79        0.00      4.69 o 
  -7   2   3       60.45       63.86      7.35 o 
  -6   2   3       12.32       20.42      4.43 o 
  -5   2   3     1475.54     1371.43     18.22 o 
  -4   2   3      125.23      153.10      5.86 o 
  -3   2   3      571.20      546.16      8.70 o 
  -2   2   3      209.44      223.60      5.11 o 
  -1   2   3      120.22      114.27      3.12 o 
   0   2   3     2439.46     2373.80     20.95 o 
   1   2   3       31.52       40.06      2.75 o 
   2   2   3        3.46        4.80      2.43 o 
   3   2   3      472.99      472.57      9.81 o 
   4   2   3      259.21      298.60      7.72 o 
   5   2   3       13.69        9.58      3.47 o 
   6   2   3       55.64       74.74      6.72 o 
   7   2   3      256.00      278.01     11.84 o 
   8   2   3      125.39      118.18      9.52 o 
   9   2   3        0.51        0.00      5.67 o 
  10   2   3       94.04       56.79     16.60 o 
  11   2   3        0.46        0.00     11.32 o 
 -11   3   3        0.60        8.43      8.23 o 
 -10   3   3        1.01        1.43      5.78 o 
  -9   3   3       32.47       30.89      6.33 o 
  -8   3   3      252.21      251.54     11.01 o 
  -7   3   3       29.16       20.77      6.11 o 
  -6   3   3        5.50        0.00      3.80 o 
  -5   3   3       80.63      102.09      6.84 o 
  -4   3   3       54.18       80.33      4.85 o 
  -3   3   3        2.45        2.89      2.17 o 
  -2   3   3      591.21      544.30      8.00 o 
  -1   3   3      447.22      463.41      7.20 o 
   0   3   3       16.38        8.99      1.83 o 
   1   3   3       86.13       90.93      4.48 o 
   2   3   3      172.29      165.06      5.44 o 
   3   3   3     1055.84     1076.72     12.08 o 
   4   3   3      888.94      955.41     14.14 o 
   5   3   3      444.99      458.69     10.57 o 
   6   3   3      197.99      177.99      9.33 o 
   7   3   3      120.18      142.91     12.27 o 
   8   3   3      364.41      326.74     23.88 o 
   9   3   3        3.43        0.00      5.46 o 
  10   3   3       52.35       67.75     11.42 o 
 -11   4   3        1.31        0.00      9.04 o 
 -10   4   3        6.88       25.02      8.99 o 
  -9   4   3       72.12       83.06      8.74 o 
  -8   4   3       81.71       87.43      7.58 o 
  -7   4   3      672.44      701.19     15.35 o 
  -6   4   3       26.56       20.37      4.72 o 
  -5   4   3      109.63       92.26      5.90 o 
  -4   4   3       84.07      111.81      5.43 o 
  -3   4   3      389.02      422.61      7.94 o 
  -2   4   3      309.71      344.82      7.47 o 
  -1   4   3      189.36      185.39      6.43 o 
   0   4   3       18.89       16.76      2.05 o 
   1   4   3      417.71      340.10      8.08 o 
   2   4   3      213.72      218.65      6.20 o 
   3   4   3      322.28      314.76      8.78 o 
   4   4   3      293.84      284.74      8.23 o 
   5   4   3        7.03        8.48      3.72 o 
   6   4   3       29.47       23.90      5.67 o 
   7   4   3       52.44       69.60      8.64 o 
   8   4   3       15.73       16.46      7.83 o 
   9   4   3        0.47        0.00      5.80 o 
  10   4   3       20.25       14.15     10.05 o 
 -10   5   3        0.07        2.08      9.89 o 
  -9   5   3        4.71        6.76      6.74 o 
  -8   5   3        0.02        0.47      4.70 o 
  -7   5   3       37.26       42.86      6.61 o 
  -6   5   3      339.41      331.60     11.59 o 
  -5   5   3       20.74       16.25      4.61 o 
  -4   5   3        3.61        2.98      3.38 o 
  -3   5   3      663.37      637.96     10.63 o 
  -2   5   3      839.38      848.78     11.63 o 
  -1   5   3       11.46       13.93      2.26 o 
   0   5   3      196.16      176.30      4.62 o 
   1   5   3      168.79      169.30      6.08 o 
   2   5   3        2.72        7.19      2.59 o 
   3   5   3      369.27      382.32      8.66 o 
   4   5   3        1.09        4.48      3.06 o 
   5   5   3      140.94      148.38     10.23 o 
   6   5   3      356.59      361.92     13.01 o 
   7   5   3      174.90      184.29     10.58 o 
   8   5   3       68.87       70.37      8.37 o 
   9   5   3       52.38       40.49      8.06 o 
  10   5   3       44.39       50.67     10.47 o 
  -9   6   3       34.50       16.05      8.89 o 
  -8   6   3       45.87       44.37      7.55 o 
  -7   6   3       63.11       67.49      7.66 o 
  -6   6   3      150.40      168.46     10.09 o 
  -5   6   3       15.37       17.69      5.25 o 
  -4   6   3      708.55      727.24     15.15 o 
  -3   6   3      107.61      113.47      7.40 o 
  -2   6   3        4.05        2.52      3.63 o 
  -1   6   3       84.70      110.99      5.97 o 
   0   6   3       23.96       28.92      3.00 o 
   1   6   3      708.52      669.61     12.31 o 
   2   6   3        4.04        4.21      3.22 o 
   3   6   3      148.62      171.03      6.90 o 
   4   6   3       35.89       29.14      4.77 o 
   5   6   3        4.47        7.20      4.65 o 
   6   6   3        2.46        5.00      4.62 o 
   7   6   3       46.76       42.54      7.97 o 
   8   6   3      238.15      227.06     13.97 o 
   9   6   3       26.76       18.46     14.48 o 
  -9   7   3        0.57        0.00      7.57 o 
  -8   7   3        2.92        1.41      7.07 o 
  -7   7   3        2.10        3.08      4.54 o 
  -6   7   3       65.42       63.35      7.08 o 
  -5   7   3      253.29      282.86     13.49 o 
  -4   7   3        0.17        0.30      5.44 o 
  -3   7   3       19.24       23.44      6.13 o 
  -2   7   3      140.71      144.45      9.67 o 
  -1   7   3       15.52        9.60      4.97 o 
   0   7   3        0.04        0.00      3.52 o 
   1   7   3      442.76      412.50     12.07 o 
   2   7   3      721.22      675.10     16.89 o 
   3   7   3       48.74       60.87      7.40 o 
   4   7   3        1.14        4.77      4.39 o 
   5   7   3       63.17       55.19     12.69 o 
   6   7   3       76.35       63.21     12.56 o 
   7   7   3       16.51       14.65      7.27 o 
   8   7   3       21.27       11.71     13.05 o 
  -8   8   3       23.32       19.88     11.24 o 
  -7   8   3        0.16        3.31      5.64 o 
  -6   8   3      130.88      150.43     13.21 o 
  -5   8   3       80.65       88.52     10.09 o 
  -4   8   3       51.76       60.26      9.05 o 
  -3   8   3        9.01        0.42      8.94 o 
  -2   8   3        0.07        0.00      4.77 o 
  -1   8   3        0.02        5.26      4.22 o 
   0   8   3       15.67       12.92      5.24 o 
   1   8   3       70.20       60.00      6.46 o 
   2   8   3       48.98       48.05      7.71 o 
   3   8   3        3.51        0.00      6.99 o 
   4   8   3        9.34        0.00      7.34 o 
   5   8   3      253.48      270.21     17.27 o 
   6   8   3        9.63        6.75      7.33 o 
   7   8   3        7.38        3.94      7.64 o 
  -6   9   3        0.91        3.61     10.16 o 
  -5   9   3       21.29       16.52     10.36 o 
  -4   9   3        1.14       12.16      7.78 o 
  -3   9   3        6.95        0.00      6.31 o 
  -2   9   3        7.59        9.69      6.10 o 
  -1   9   3       11.74       13.61      5.97 o 
   0   9   3       30.46       44.43     11.65 o 
   1   9   3       13.23       19.78      7.06 o 
   2   9   3       46.04       34.03      9.07 o 
   3   9   3        2.11        4.44     10.14 o 
   4   9   3       17.73       19.03     11.58 o 
   5   9   3        5.42        0.00     10.09 o 
   6   9   3        0.67       17.08     17.39 o 
  -5  10   3        0.59        0.00      8.17 o 
  -4  10   3       29.43       35.98     12.36 o 
  -3  10   3        4.23        8.03      9.68 o 
  -2  10   3       49.32       42.45     11.83 o 
  -1  10   3        1.36        0.61     12.48 o 
   0  10   3       37.32       31.91      9.76 o 
   1  10   3        2.46        0.00      6.34 o 
   2  10   3       27.62       27.21     12.49 o 
   3  10   3        6.45       13.37     12.68 o 
   4  10   3       29.17       17.93     17.39 o 
 -11   0   4        0.38        0.00     10.56 o 
 -10   0   4        0.21        0.00     13.39 o 
  -9   0   4       74.65       98.66     12.87 o 
  -8   0   4      236.86      259.95     21.19 o 
  -7   0   4      242.10      246.94     12.83 o 
  -6   0   4       18.49       21.35      5.66 o 
  -5   0   4       26.78       32.12      6.99 o 
  -4   0   4       16.80       13.21      4.00 o 
  -3   0   4      294.77      277.90      8.85 o 
  -2   0   4      557.64      509.35     11.98 o 
  -1   0   4    18144.75    17372.34    297.39 o 
   0   0   4     2259.74     2289.64     28.10 o 
   1   0   4       68.19       61.43      8.36 o 
   2   0   4     1337.49     1274.59     27.29 o 
   3   0   4     1058.10     1077.00     21.56 o 
   4   0   4     1054.62     1029.45     18.55 o 
   5   0   4        5.87        7.98      4.46 o 
   6   0   4     1205.60     1145.08     28.19 o 
   7   0   4      631.26      617.97     21.90 o 
   8   0   4        6.91        0.00      8.57 o 
   9   0   4      114.06      144.92     19.90 o 
  10   0   4      113.57      119.54     26.72 o 
  11   0   4        9.49       37.13     21.90 o 
 -11   1   4      151.52      121.12     13.15 o 
 -10   1   4       95.15       90.79     11.04 o 
  -9   1   4      206.54      205.95     10.73 o 
  -8   1   4        0.18        0.00      4.66 o 
  -7   1   4      279.23      305.86      9.79 o 
  -6   1   4       30.75       31.77      4.25 o 
  -5   1   4     2473.95     2400.36     23.80 o 
  -4   1   4        5.38        0.00      2.11 o 
  -3   1   4      613.30      644.31      9.91 o 
  -2   1   4      318.79      344.85      6.24 o 
  -1   1   4    18422.65    17771.21    135.80 o 
   0   1   4     1744.97     1545.50     13.48 o 
   1   1   4      187.95      179.52      5.45 o 
   2   1   4     1499.53     1340.76     17.66 o 
   3   1   4      339.54      357.69      8.49 o 
   4   1   4      351.80      399.80      9.96 o 
   5   1   4        0.85        0.12      2.98 o 
   6   1   4       55.27       54.82      5.56 o 
   7   1   4      129.17      125.58      8.96 o 
   8   1   4       44.96       57.14      7.79 o 
   9   1   4      161.44      125.48     12.95 o 
  10   1   4       44.79       25.27     11.29 o 
  11   1   4        2.48        0.00     11.59 o 
 -11   2   4        6.68       10.65      7.84 o 
 -10   2   4       31.00       30.22      6.51 o 
  -9   2   4      193.11      190.69     12.39 o 
  -8   2   4        7.97        5.17      4.96 o 
  -7   2   4       84.39       76.00      6.74 o 
  -6   2   4      329.70      328.64     10.87 o 
  -5   2   4      718.72      731.12     12.04 o 
  -4   2   4      423.80      431.01      8.97 o 
  -3   2   4       78.13       82.12      3.92 o 
  -2   2   4     3588.52     3611.60     26.80 o 
  -1   2   4    46523.91    44102.71    295.39 o 
   0   2   4     2377.45     2314.99     18.74 o 
   1   2   4      620.61      600.62      7.89 o 
   2   2   4     1083.93     1064.84     14.10 o 
   3   2   4      383.78      403.88      8.57 o 
   4   2   4      401.96      404.36     10.34 o 
   5   2   4       68.43       82.47      6.30 o 
   6   2   4       21.34       38.55      6.00 o 
   7   2   4       42.35       44.08      7.08 o 
   8   2   4      191.60      171.59     15.05 o 
   9   2   4        0.28        0.00      5.66 o 
  10   2   4        0.82       18.75     12.61 o 
  11   2   4        6.54        7.65     12.21 o 
 -11   3   4        5.14        5.78     13.08 o 
 -10   3   4        5.80       12.40      6.14 o 
  -9   3   4       83.85       74.34      7.71 o 
  -8   3   4      130.37      152.94     10.01 o 
  -7   3   4      292.92      271.81     10.49 o 
  -6   3   4       19.66       13.55      4.22 o 
  -5   3   4       52.89       65.48      5.05 o 
  -4   3   4      677.72      749.44     12.47 o 
  -3   3   4     1432.23     1445.42     15.15 o 
  -2   3   4     2029.52     2063.19     17.89 o 
  -1   3   4     7822.42     7655.84     54.51 o 
   0   3   4       23.78       26.29      2.02 o 
   1   3   4       45.35       54.07      3.10 o 
   2   3   4      472.11      447.24      7.89 o 
   3   3   4     2098.55     2052.97     20.02 o 
   4   3   4       12.01       15.23      3.28 o 
   5   3   4       24.48       22.74      4.91 o 
   6   3   4      210.02      194.31      9.80 o 
   7   3   4       13.94       15.99      5.68 o 
   8   3   4       40.11       37.79      7.22 o 
   9   3   4      151.51      149.11     11.23 o 
  10   3   4        0.54        9.14      9.12 o 
 -11   4   4        3.21       11.15      9.60 o 
 -10   4   4        0.15        5.24      6.36 o 
  -9   4   4       34.64       40.56      7.01 o 
  -8   4   4        2.07        5.36      5.11 o 
  -7   4   4      184.60      169.30      9.94 o 
  -6   4   4       17.73       18.88      4.69 o 
  -5   4   4       76.67       76.75      5.46 o 
  -4   4   4      139.24      136.72      6.00 o 
  -3   4   4      728.71      721.23     10.18 o 
  -2   4   4      199.21      184.35      5.19 o 
  -1   4   4     1044.30     1036.30     12.39 o 
   0   4   4      117.05      107.69      3.63 o 
   1   4   4      328.11      334.88      8.98 o 
   2   4   4      763.14      801.52     11.77 o 
   3   4   4      767.08      736.26     11.33 o 
   4   4   4      379.53      380.83      8.76 o 
   5   4   4       13.77        9.83      4.68 o 
   6   4   4      580.53      550.10     14.99 o 
   7   4   4      549.92      545.74     15.95 o 
   8   4   4       19.05       15.93      8.08 o 
   9   4   4       20.02       19.88      7.20 o 
  10   4   4        0.43        0.00      6.84 o 
 -10   5   4        6.66       15.12      8.86 o 
  -9   5   4       60.00       48.34     10.52 o 
  -8   5   4       16.25       14.64      5.42 o 
  -7   5   4     1098.76     1126.47     21.56 o 
  -6   5   4      324.64      319.93     11.47 o 
  -5   5   4        6.94        8.86      4.47 o 
  -4   5   4       83.87       77.11      8.44 o 
  -3   5   4      153.59      148.88      7.31 o 
  -2   5   4      812.08      795.99     14.12 o 
  -1   5   4        5.97        5.63      2.09 o 
   0   5   4       31.38       26.40      2.34 o 
   1   5   4       79.16       90.81      4.89 o 
   2   5   4      118.66      132.78      5.32 o 
   3   5   4      171.70      195.65      6.67 o 
   4   5   4      185.37      178.53      7.85 o 
   5   5   4       87.94      104.04      7.80 o 
   6   5   4        0.45        0.00      4.58 o 
   7   5   4      128.78      117.84      9.23 o 
   8   5   4        0.83        0.30      5.21 o 
   9   5   4        5.74        0.00      6.26 o 
  10   5   4       12.43        1.04     13.74 o 
  -9   6   4       24.59       48.45     11.06 o 
  -8   6   4       58.10       58.99      8.40 o 
  -7   6   4       58.63       72.77      8.44 o 
  -6   6   4       38.54       35.43      6.24 o 
  -5   6   4        3.79        0.38      5.84 o 
  -4   6   4        3.82        0.17      4.94 o 
  -3   6   4       42.14       50.46     10.22 o 
  -2   6   4       22.74       26.02      5.16 o 
  -1   6   4        0.68        0.00      3.09 o 
   0   6   4      403.67      409.83      9.14 o 
   1   6   4        0.03        3.18      2.79 o 
   2   6   4       70.29       69.46      6.67 o 
   3   6   4       41.53       41.61      4.44 o 
   4   6   4       66.28       62.47      5.86 o 
   5   6   4        9.72       10.03      4.93 o 
   6   6   4        2.55        0.00      4.50 o 
   7   6   4      330.10      368.07     15.06 o 
   8   6   4       14.43       12.73      6.59 o 
   9   6   4       58.88       64.44     10.67 o 
  -9   7   4        0.09        8.05      9.26 o 
  -8   7   4        5.02       10.86      6.32 o 
  -7   7   4        1.84        8.75      5.38 o 
  -6   7   4        1.24        0.17      4.35 o 
  -5   7   4       30.59       23.83      7.09 o 
  -4   7   4        0.75        1.82      4.90 o 
  -3   7   4        0.00        0.46      4.93 o 
  -2   7   4        2.18        0.00      4.80 o 
  -1   7   4       30.72       35.88      5.18 o 
   0   7   4      335.63      322.64     11.57 o 
   1   7   4       35.48       50.01      5.48 o 
   2   7   4       15.06       20.44      7.60 o 
   3   7   4       53.46       66.15      8.53 o 
   4   7   4        6.28        0.00      4.44 o 
   5   7   4      309.83      329.92     13.36 o 
   6   7   4        3.29        0.26      5.50 o 
   7   7   4       25.29       23.87      7.80 o 
   8   7   4       75.45       63.44     11.64 o 
  -8   8   4        6.99        0.00      6.93 o 
  -7   8   4        0.00        0.00      4.10 o 
  -6   8   4       10.46       23.02      7.60 o 
  -5   8   4        3.33        0.00      5.20 o 
  -4   8   4        1.63        0.00      5.39 o 
  -3   8   4       28.99       26.30      6.42 o 
  -2   8   4        8.13        4.97      4.97 o 
  -1   8   4       29.26       29.77      5.22 o 
   0   8   4        5.96        5.23      4.11 o 
   1   8   4      216.24      242.33      9.92 o 
   2   8   4        0.48        0.00      4.62 o 
   3   8   4        5.89        2.94      5.84 o 
   4   8   4       14.44        0.00      7.19 o 
   5   8   4       49.91       55.23      9.17 o 
   6   8   4      174.95      168.98     17.59 o 
   7   8   4       76.11       89.56     12.25 o 
  -6   9   4        3.24        3.93      6.85 o 
  -5   9   4       11.18        4.18      6.93 o 
  -4   9   4        3.50        3.77      5.71 o 
  -3   9   4        0.24        0.00      5.44 o 
  -2   9   4        0.41        3.80      6.45 o 
  -1   9   4       96.60      122.66      9.35 o 
   0   9   4      543.75      593.61     17.98 o 
   1   9   4      301.12      305.29     17.68 o 
   2   9   4       71.77       80.70     15.71 o 
   3   9   4        1.80        2.34      8.78 o 
   4   9   4        4.94        5.36     11.71 o 
   5   9   4       72.58       43.75     19.69 o 
   6   9   4        2.26        0.00     13.11 o 
  -4  10   4        0.75        0.00      7.30 o 
  -3  10   4        0.68        8.26      7.50 o 
  -2  10   4       51.57       29.45     18.07 o 
  -1  10   4        2.25        4.87     10.11 o 
   0  10   4        2.13        0.00      8.64 o 
   1  10   4        5.55       13.03     10.55 o 
   2  10   4        7.31        6.29     11.21 o 
   3  10   4       18.28       18.06     11.76 o 
   4  10   4       26.83       14.30     15.61 o 
 -11   1   5       96.00       82.42     11.13 o 
 -10   1   5      282.75      279.13     12.81 o 
  -9   1   5      375.49      377.95     13.38 o 
  -8   1   5        0.00        0.69      4.90 o 
  -7   1   5       41.80       38.80      5.41 o 
  -6   1   5      239.21      236.07      9.18 o 
  -5   1   5       12.56        8.01      3.38 o 
  -4   1   5        1.14        3.99      2.70 o 
  -3   1   5     1640.43     1639.26     16.20 o 
  -2   1   5    11183.67    11186.80     75.67 o 
  -1   1   5     1891.81     1813.44     18.99 o 
   0   1   5     2028.36     1938.40     16.84 o 
   1   1   5      649.31      637.83      9.93 o 
   2   1   5      168.99      178.52      7.75 o 
   3   1   5        2.53        6.08      3.27 o 
   4   1   5       16.79       22.42      4.94 o 
   5   1   5       14.82        3.25      3.12 o 
   6   1   5      133.34      125.88      8.26 o 
   7   1   5      506.83      506.20     15.02 o 
   8   1   5        1.43        3.97      7.31 o 
   9   1   5        0.28        0.00      7.46 o 
  10   1   5        2.98       13.24     11.53 o 
  11   1   5        1.58        7.84     13.45 o 
 -11   2   5        2.46        3.73      6.61 o 
 -10   2   5        2.51        0.00      5.06 o 
  -9   2   5       14.23       21.48      5.74 o 
  -8   2   5       37.58       42.07      6.34 o 
  -7   2   5        0.14        3.95      4.07 o 
  -6   2   5      214.45      228.09      8.18 o 
  -5   2   5      302.12      306.19      8.05 o 
  -4   2   5       39.59       20.84      3.89 o 
  -3   2   5     2215.06     2185.70     19.76 o 
  -2   2   5     5497.42     5462.02     37.97 o 
  -1   2   5      713.23      670.00      9.34 o 
   0   2   5      318.75      330.38      4.82 o 
   1   2   5      132.64      137.48      4.21 o 
   2   2   5      693.69      743.82     11.84 o 
   3   2   5      785.84      796.03     12.31 o 
   4   2   5       46.14       33.53      4.54 o 
   5   2   5        8.62        3.75      4.11 o 
   6   2   5      107.60      109.72      8.06 o 
   7   2   5      231.05      248.84     11.64 o 
   8   2   5      268.36      283.33     15.64 o 
   9   2   5      203.13      170.91     13.63 o 
  10   2   5        1.25        7.99     11.81 o 
 -11   3   5       26.61       24.83      8.77 o 
 -10   3   5       97.68       92.52     13.09 o 
  -9   3   5      103.87      123.67      9.81 o 
  -8   3   5      655.95      648.94     15.71 o 
  -7   3   5        7.69        0.19      4.20 o 
  -6   3   5        0.18        4.54      4.32 o 
  -5   3   5      121.17      125.51      6.21 o 
  -4   3   5     1789.89     1843.53     20.51 o 
  -3   3   5     1001.30     1031.16     13.90 o 
  -2   3   5      746.68      789.92      9.68 o 
  -1   3   5      581.69      562.08      8.75 o 
   0   3   5      226.07      224.99      7.53 o 
   1   3   5     2164.18     2063.44     22.27 o 
   2   3   5      168.82      159.30      5.36 o 
   3   3   5       93.13      106.43      4.92 o 
   4   3   5        2.13        0.00      3.47 o 
   5   3   5        0.00        0.00      3.87 o 
   6   3   5       85.96       82.71      7.68 o 
   7   3   5       19.91       32.92      6.99 o 
   8   3   5      224.84      215.36     12.02 o 
   9   3   5        4.89        1.75      5.80 o 
  10   3   5       22.19       20.88     10.14 o 
 -11   4   5        2.76        3.34      9.65 o 
 -10   4   5        0.03        0.33      5.85 o 
  -9   4   5        0.16        3.17      5.24 o 
  -8   4   5       14.56       13.04      5.43 o 
  -7   4   5      442.06      408.88     13.54 o 
  -6   4   5       41.10       33.06      5.73 o 
  -5   4   5       40.58       55.87      5.65 o 
  -4   4   5       27.33       24.40      3.46 o 
  -3   4   5     1841.61     1780.37     21.41 o 
  -2   4   5     8824.73     8744.13     58.74 o 
  -1   4   5       75.55       72.68      5.80 o 
   0   4   5       36.76       31.89      2.38 o 
   1   4   5      256.50      292.56      5.54 o 
   2   4   5      978.57      980.49     13.35 o 
   3   4   5        0.47        1.11      2.47 o 
   4   4   5      102.37      106.36      6.41 o 
   5   4   5       86.41       66.63      6.86 o 
   6   4   5      180.22      182.41     15.75 o 
   7   4   5        8.69        6.04      5.41 o 
   8   4   5       13.08        7.52      5.67 o 
   9   4   5       61.16       47.87      8.83 o 
  10   4   5       11.95        2.89      9.85 o 
 -10   5   5       27.00       26.41     11.56 o 
  -9   5   5        0.83        3.72      6.02 o 
  -8   5   5        6.11        9.61      5.61 o 
  -7   5   5       20.50       25.56      7.43 o 
  -6   5   5      103.37       90.61      9.37 o 
  -5   5   5       72.46       82.54      6.59 o 
  -4   5   5       83.51       89.58      5.64 o 
  -3   5   5      204.84      212.79      8.38 o 
  -2   5   5     1473.01     1536.44     20.30 o 
  -1   5   5      497.67      525.40     12.53 o 
   0   5   5        6.36        1.79      1.84 o 
   1   5   5       54.06       55.95      3.88 o 
   2   5   5        0.63        3.33      2.49 o 
   3   5   5        1.83        3.61      3.01 o 
   4   5   5        1.87        2.95      3.85 o 
   5   5   5       16.42       18.61      5.23 o 
   6   5   5      154.26      173.06     10.12 o 
   7   5   5       34.03       32.11      7.74 o 
   8   5   5      155.64      160.63     12.98 o 
   9   5   5        3.38        1.07      8.30 o 
  -9   6   5       39.84       38.33      8.60 o 
  -8   6   5       21.76       26.58      6.92 o 
  -7   6   5       93.93       84.41      8.63 o 
  -6   6   5        5.98        0.34      5.62 o 
  -5   6   5       51.11       37.68      6.73 o 
  -4   6   5        7.44        0.00      4.54 o 
  -3   6   5       94.18      100.19     13.22 o 
  -2   6   5       63.90       48.26      6.37 o 
  -1   6   5       94.69      100.16      7.08 o 
   0   6   5      200.41      186.48      7.85 o 
   1   6   5       16.71        4.33      3.39 o 
   2   6   5       15.57       14.83      4.27 o 
   3   6   5       10.31        5.74      4.32 o 
   4   6   5       88.32       93.23      7.50 o 
   5   6   5      274.18      274.19     12.95 o 
   6   6   5      366.28      357.43     13.10 o 
   7   6   5      249.64      239.44     15.90 o 
   8   6   5      119.86      141.87     12.29 o 
   9   6   5        4.75        6.28      7.87 o 
  -9   7   5        9.07       10.50      8.68 o 
  -8   7   5        2.68        2.64      6.02 o 
  -7   7   5       14.86       12.93      6.00 o 
  -6   7   5        6.57        7.30      4.59 o 
  -5   7   5       25.14       29.33      7.59 o 
  -4   7   5        2.91        6.25      5.67 o 
  -3   7   5      167.67      160.48     10.63 o 
  -2   7   5        1.71       14.57      5.74 o 
  -1   7   5      109.99      117.20      8.33 o 
   0   7   5      354.74      358.20     11.12 o 
   1   7   5        2.91        5.74      4.19 o 
   2   7   5        0.69        0.00      4.92 o 
   3   7   5        0.00        0.00      5.84 o 
   4   7   5        6.90        3.75      4.56 o 
   5   7   5       58.66       74.90     11.07 o 
   6   7   5        0.02        0.00      5.22 o 
   7   7   5       38.22       12.22      7.88 o 
   8   7   5       38.26       36.20     10.35 o 
  -8   8   5       24.94       31.07      7.11 o 
  -7   8   5       12.56        6.62      4.77 o 
  -6   8   5       25.09       22.88      7.78 o 
  -5   8   5       22.77       22.83      7.54 o 
  -4   8   5        0.13        0.00      4.67 o 
  -3   8   5       59.01       38.12      6.82 o 
  -2   8   5        0.06        3.78      4.30 o 
  -1   8   5       76.78       67.66     12.17 o 
   0   8   5        0.33        0.00      3.47 o 
   1   8   5       11.39       15.06      4.77 o 
   2   8   5       10.38       14.90      6.43 o 
   3   8   5       13.53        6.35      8.50 o 
   4   8   5       58.47       57.59     14.07 o 
   5   8   5        0.16        0.60      8.46 o 
   6   8   5       45.61       44.58     10.47 o 
   7   8   5        1.27        5.25      8.07 o 
  -6   9   5       14.50       16.30      9.33 o 
  -5   9   5       24.23       19.33      8.10 o 
  -4   9   5       60.54       51.46      8.74 o 
  -3   9   5       35.64       29.48      6.84 o 
  -2   9   5        1.75        2.72      4.78 o 
  -1   9   5        2.89        7.58      4.94 o 
   0   9   5        3.19        2.77      4.36 o 
   1   9   5      129.70      141.07     11.14 o 
   2   9   5        5.30        4.43      8.55 o 
   3   9   5        4.48        3.48     10.90 o 
   4   9   5       54.16       29.50     12.04 o 
   5   9   5        6.23        4.01     15.05 o 
  -4  10   5       24.90       30.46     14.30 o 
  -3  10   5       25.89       18.12      8.41 o 
  -2  10   5        2.80        9.18      7.47 o 
  -1  10   5      115.13      108.69     17.11 o 
   0  10   5       58.23       75.29     15.22 o 
   1  10   5        9.73        9.62     10.81 o 
   2  10   5       49.33       35.76     30.75 o 
   3  10   5        7.31       12.31     10.74 o 
   4  10   5       23.42        9.60     17.71 o 
 -11   0   6      165.62      181.93     30.12 o 
 -10   0   6       10.52       30.12      9.92 o 
  -9   0   6       16.85       20.08      9.09 o 
  -8   0   6       23.41       13.29     12.74 o 
  -7   0   6        1.36        0.00      5.67 o 
  -6   0   6      154.32      161.93     16.96 o 
  -5   0   6      462.85      491.10     16.07 o 
  -4   0   6       36.53       32.81      4.97 o 
  -3   0   6     4894.50     4411.32     54.09 o 
  -2   0   6     1444.44     1394.18     22.62 o 
  -1   0   6     2180.31     2083.67     28.20 o 
   0   0   6      470.23      470.63     11.61 o 
   1   0   6      347.82      350.09     13.59 o 
   2   0   6       39.72       33.15      5.63 o 
   3   0   6     1059.15      978.89     21.96 o 
   4   0   6     1865.68     2103.76     29.31 o 
   5   0   6       60.43       63.11      6.61 o 
   6   0   6      432.11      422.36     18.93 o 
   7   0   6      605.18      545.17     30.41 o 
   8   0   6        2.40        0.00      8.98 o 
   9   0   6      133.24      148.91     21.13 o 
  10   0   6       76.54       59.30     21.22 o 
 -11   1   6       50.04       42.44     17.09 o 
 -10   1   6      675.55      700.11     18.13 o 
  -9   1   6      330.88      331.20     15.11 o 
  -8   1   6       93.07       98.36      9.03 o 
  -7   1   6      464.99      489.30     11.98 o 
  -6   1   6       26.05       15.37      3.77 o 
  -5   1   6       77.20       82.29      7.59 o 
  -4   1   6       77.96       86.53      4.60 o 
  -3   1   6      991.32     1023.26     12.33 o 
  -2   1   6      193.05      183.44      4.48 o 
  -1   1   6       45.11       45.23      3.26 o 
   0   1   6      142.67      136.57      3.56 o 
   1   1   6      985.47      933.04     11.70 o 
   2   1   6       29.29       27.06      3.43 o 
   3   1   6       19.45       30.60      3.60 o 
   4   1   6       62.30       65.66      5.05 o 
   5   1   6      138.16      131.90      7.57 o 
   6   1   6        5.16       13.11      4.95 o 
   7   1   6        5.20        4.23      6.31 o 
   8   1   6      253.26      282.84     17.11 o 
   9   1   6        0.86        1.51      7.42 o 
  10   1   6        5.07       25.14     13.31 o 
 -11   2   6       13.84        5.41      8.00 o 
 -10   2   6       43.16       68.28      7.99 o 
  -9   2   6       57.46       83.49      7.92 o 
  -8   2   6      145.13      126.90      8.67 o 
  -7   2   6       64.96       70.85      6.50 o 
  -6   2   6      189.53      185.27      8.03 o 
  -5   2   6       70.78       67.39      5.71 o 
  -4   2   6      331.24      337.04      7.76 o 
  -3   2   6      527.62      535.82      8.62 o 
  -2   2   6       26.31       27.05      2.55 o 
  -1   2   6     1589.43     1533.29     19.86 o 
   0   2   6      135.77      135.04      3.59 o 
   1   2   6      645.58      656.33      8.99 o 
   2   2   6     1263.73     1223.82     16.23 o 
   3   2   6      108.79      121.92      5.63 o 
   4   2   6      251.76      255.59     11.50 o 
   5   2   6       12.83       17.54      4.77 o 
   6   2   6      112.32      139.93      8.91 o 
   7   2   6      133.70      129.88     14.74 o 
   8   2   6       13.61       10.45      6.58 o 
   9   2   6        9.88        3.41      8.43 o 
  10   2   6       52.86       56.32     15.74 o 
 -11   3   6       44.95       52.44     14.80 o 
 -10   3   6        0.50        0.28      6.18 o 
  -9   3   6       11.22       12.63      6.06 o 
  -8   3   6        3.61        8.55      6.37 o 
  -7   3   6        6.29        0.96      4.50 o 
  -6   3   6      315.90      317.79      9.99 o 
  -5   3   6       64.69       88.54      6.10 o 
  -4   3   6        5.41        3.53      2.64 o 
  -3   3   6     6462.38     6564.73     50.67 o 
  -2   3   6      337.52      347.72      7.83 o 
  -1   3   6     2522.21     2506.85     22.08 o 
   0   3   6        8.77        1.26      2.51 o 
   1   3   6      778.26      826.85      9.37 o 
   2   3   6       20.22       18.81      3.01 o 
   3   3   6       14.33       14.49      3.11 o 
   4   3   6      175.02      184.02      7.84 o 
   5   3   6       29.23       32.61      5.71 o 
   6   3   6      143.24      150.58      9.80 o 
   7   3   6      346.77      352.90     13.69 o 
   8   3   6       25.96       32.53      6.88 o 
   9   3   6        6.40        0.00     10.41 o 
  10   3   6       65.61       57.92     13.14 o 
 -11   4   6        1.73        5.73      8.33 o 
 -10   4   6        1.26        0.79     10.15 o 
  -9   4   6        1.96        6.04      5.69 o 
  -8   4   6      276.37      311.94     13.09 o 
  -7   4   6        9.85        9.89      5.51 o 
  -6   4   6        0.15        4.03      4.49 o 
  -5   4   6      177.18      158.97      8.22 o 
  -4   4   6     2376.67     2450.01     26.19 o 
  -3   4   6     3071.59     3019.53     28.45 o 
  -2   4   6       11.42       19.83      1.88 o 
  -1   4   6       18.14       16.98      4.21 o 
   0   4   6     2082.60     2071.10     26.99 o 
   1   4   6      149.46      146.15      5.17 o 
   2   4   6       71.33       78.39      5.88 o 
   3   4   6      743.55      740.14     11.51 o 
   4   4   6      111.24      140.85      7.26 o 
   5   4   6      115.20      126.37      8.38 o 
   6   4   6      583.54      565.52     15.61 o 
   7   4   6      284.43      337.84     13.60 o 
   8   4   6        0.12        4.47      5.68 o 
   9   4   6       21.22       24.05      7.82 o 
  10   4   6        0.15        0.00      8.20 o 
 -10   5   6       70.40       64.75     10.70 o 
  -9   5   6        3.67        5.97      6.56 o 
  -8   5   6        0.95        0.00      5.30 o 
  -7   5   6      258.18      251.84     12.75 o 
  -6   5   6        0.08        0.00      5.21 o 
  -5   5   6      125.43      142.18     11.31 o 
  -4   5   6       21.00       20.59      4.49 o 
  -3   5   6      364.31      361.38     12.49 o 
  -2   5   6      230.18      240.54     10.22 o 
  -1   5   6      211.23      216.39      8.99 o 
   0   5   6       18.47       21.64      2.25 o 
   1   5   6       69.41       86.85      4.40 o 
   2   5   6      294.25      314.61      7.83 o 
   3   5   6       11.27        0.00      3.46 o 
   4   5   6       40.46       39.67      7.45 o 
   5   5   6       11.12        0.72      8.29 o 
   6   5   6       39.78       37.65      6.42 o 
   7   5   6       66.14       68.14      7.90 o 
   8   5   6       19.96       21.44      6.60 o 
   9   5   6       12.31        5.97      7.84 o 
  -9   6   6      101.52      117.97     12.28 o 
  -8   6   6       12.78       17.71      6.52 o 
  -7   6   6        2.69        2.62      5.25 o 
  -6   6   6      121.55      116.04     17.19 o 
  -5   6   6       56.23       52.87      7.08 o 
  -4   6   6      226.53      242.32     12.28 o 
  -3   6   6      121.71      120.12      9.17 o 
  -2   6   6       69.33       67.30      7.60 o 
  -1   6   6       72.50       78.60      6.86 o 
   0   6   6      121.01      155.71      8.45 o 
   1   6   6       21.89       33.42      6.98 o 
   2   6   6        1.88        7.11      4.64 o 
   3   6   6        5.32        1.72      4.46 o 
   4   6   6       67.87       81.03      7.62 o 
   5   6   6       53.38       61.55      7.96 o 
   6   6   6      256.50      258.10     13.32 o 
   7   6   6        0.81        0.00      6.03 o 
   8   6   6       15.86        8.24      9.69 o 
  -9   7   6        6.75       11.41      7.14 o 
  -8   7   6        0.45        0.00      5.67 o 
  -7   7   6       14.00       26.28      6.40 o 
  -6   7   6      148.75      159.67      9.08 o 
  -5   7   6      148.46      159.77     11.64 o 
  -4   7   6      331.77      314.63     14.21 o 
  -3   7   6       73.88       65.23      8.06 o 
  -2   7   6       20.13        6.76      5.32 o 
  -1   7   6       11.14        7.10      4.90 o 
   0   7   6      401.82      385.30     12.71 o 
   1   7   6      306.76      321.01     11.43 o 
   2   7   6       12.17        4.27      5.73 o 
   3   7   6        9.02        5.47      6.23 o 
   4   7   6       12.31        5.00      5.21 o 
   5   7   6      620.41      629.64     18.27 o 
   6   7   6      107.50      105.04     10.18 o 
   7   7   6       68.90       80.02     10.53 o 
   8   7   6        0.22       11.55     10.39 o 
  -8   8   6        2.86       14.91      6.48 o 
  -7   8   6        7.89        0.00      8.48 o 
  -6   8   6        6.40        3.33      7.15 o 
  -5   8   6       39.83       34.88      7.91 o 
  -4   8   6       82.59       86.16      9.51 o 
  -3   8   6        4.72        1.27      4.81 o 
  -2   8   6      132.64      155.62      9.97 o 
  -1   8   6      263.00      291.62     13.59 o 
   0   8   6        1.66        2.58      4.44 o 
   1   8   6      123.79      107.48     11.70 o 
   2   8   6        3.87        0.00      6.50 o 
   3   8   6        0.30        4.93      6.80 o 
   4   8   6        1.80        0.00      6.60 o 
   5   8   6      379.08      362.73     16.47 o 
   6   8   6      117.95      102.95     13.44 o 
   7   8   6       52.23       54.05     25.59 o 
  -6   9   6       11.65       12.39      9.09 o 
  -5   9   6        0.61        8.04      7.26 o 
  -4   9   6       10.04        0.00      5.73 o 
  -3   9   6       11.73       11.68      5.48 o 
  -2   9   6        0.10        0.00      4.57 o 
  -1   9   6      255.58      279.22     13.04 o 
   0   9   6      175.01      176.60     10.90 o 
   1   9   6       17.97       27.14      6.95 o 
   2   9   6       70.54       90.45      9.73 o 
   3   9   6       37.27       48.25     11.85 o 
   4   9   6        4.64        5.16      8.99 o 
   5   9   6       13.96       36.68     17.35 o 
  -4  10   6        0.02        5.80      7.28 o 
  -3  10   6        0.00        5.78      7.65 o 
  -2  10   6        0.00        8.69      7.69 o 
  -1  10   6        0.04        1.25      7.03 o 
   0  10   6        0.24       26.22     16.31 o 
   1  10   6       30.13       45.01     20.19 o 
   2  10   6       13.84        2.55      9.86 o 
   3  10   6        4.61       14.29     19.44 o 
 -11   1   7      166.65      167.16     15.13 o 
 -10   1   7       71.52       81.81      8.41 o 
  -9   1   7       83.24       88.24      7.97 o 
  -8   1   7       19.35       22.42      5.85 o 
  -7   1   7       28.51       33.43      5.23 o 
  -6   1   7      847.35      848.14     15.51 o 
  -5   1   7        0.38        0.00      2.76 o 
  -4   1   7     1192.70     1146.65     15.46 o 
  -3   1   7       29.10       35.65      3.66 o 
  -2   1   7      259.33      275.10      5.87 o 
  -1   1   7     1306.94     1322.27     12.83 o 
   0   1   7      864.53      871.34      9.11 o 
   1   1   7      735.88      690.42     10.29 o 
   2   1   7     2315.69     2383.26     24.86 o 
   3   1   7        0.28        3.86      2.68 o 
   4   1   7      486.34      485.66     10.71 o 
   5   1   7        4.53        6.79      4.29 o 
   6   1   7      384.53      363.41     12.49 o 
   7   1   7        0.12        0.00      6.31 o 
   8   1   7       22.03       18.51      8.17 o 
   9   1   7      298.82      321.38     19.93 o 
  10   1   7        8.23        0.00     10.54 o 
 -11   2   7       15.46       21.59      8.81 o 
 -10   2   7       15.51       21.60      6.74 o 
  -9   2   7        5.87        7.53      5.09 o 
  -8   2   7      470.82      481.05     15.11 o 
  -7   2   7       89.21       93.07      7.18 o 
  -6   2   7       31.21       41.63      5.31 o 
  -5   2   7       90.93      114.39      6.16 o 
  -4   2   7       28.38       33.56      3.65 o 
  -3   2   7     1263.86     1304.91     14.49 o 
  -2   2   7      901.37      896.66     15.35 o 
  -1   2   7     1052.91     1038.68     11.09 o 
   0   2   7       97.97       93.51      3.20 o 
   1   2   7      649.30      681.82     19.26 o 
   2   2   7        5.22        3.84      2.88 o 
   3   2   7     5892.93     6169.57     61.14 o 
   4   2   7       47.96       49.26      5.46 o 
   5   2   7        0.01        2.95      4.13 o 
   6   2   7       37.94       34.53      6.22 o 
   7   2   7      307.82      311.42     14.66 o 
   8   2   7       32.84       23.11      7.17 o 
   9   2   7        5.08        0.00      9.48 o 
  10   2   7        2.21        5.07     11.12 o 
 -11   3   7        0.73       14.29      8.05 o 
 -10   3   7       59.11       62.44      9.22 o 
  -9   3   7       15.83       16.63      5.97 o 
  -8   3   7      159.04      166.75     10.50 o 
  -7   3   7      639.10      641.08     16.24 o 
  -6   3   7       15.16       14.59      4.28 o 
  -5   3   7      147.48      139.92      7.47 o 
  -4   3   7        2.19        2.94      2.73 o 
  -3   3   7      686.75      740.85     11.84 o 
  -2   3   7      634.21      640.58      7.80 o 
  -1   3   7     2340.38     2426.90     25.28 o 
   0   3   7     1239.47     1210.50     14.65 o 
   1   3   7       43.65       47.16      3.03 o 
   2   3   7      284.88      319.47      9.63 o 
   3   3   7      320.85      358.84      8.30 o 
   4   3   7        4.26        1.71      3.39 o 
   5   3   7      399.74      397.68     15.51 o 
   6   3   7        7.39        0.29      5.38 o 
   7   3   7      131.41      149.86     10.28 o 
   8   3   7      161.11      141.51     13.68 o 
   9   3   7        0.65        0.00      9.96 o 
  10   3   7       17.67        5.44     12.31 o 
 -10   4   7       10.50       11.24      7.55 o 
  -9   4   7       68.81       73.25      9.53 o 
  -8   4   7      124.64      130.85     10.88 o 
  -7   4   7       73.06       73.88      7.92 o 
  -6   4   7      193.04      196.10      9.59 o 
  -5   4   7      149.28      138.12      7.29 o 
  -4   4   7        8.10        4.65      3.54 o 
  -3   4   7      921.64      952.70     12.83 o 
  -2   4   7     1410.67     1393.13     15.37 o 
  -1   4   7       11.02       11.78      3.78 o 
   0   4   7      274.35      292.72      9.77 o 
   1   4   7      536.66      504.67      7.78 o 
   2   4   7        4.37        5.13      2.54 o 
   3   4   7      112.90      129.62      5.75 o 
   4   4   7        5.15        5.52      3.97 o 
   5   4   7      112.00      106.97      8.18 o 
   6   4   7        1.77        3.09      5.30 o 
   7   4   7      389.83      380.62     19.14 o 
   8   4   7       35.97       16.30      7.23 o 
   9   4   7        3.19        4.19      7.98 o 
 -10   5   7       23.94       35.09      9.01 o 
  -9   5   7       15.59       16.32      7.15 o 
  -8   5   7        1.44        1.22      5.78 o 
  -7   5   7      600.39      571.35     17.91 o 
  -6   5   7      347.04      325.58     18.43 o 
  -5   5   7      125.42      110.89      7.73 o 
  -4   5   7      121.01      104.73      6.77 o 
  -3   5   7        7.08        0.00      4.24 o 
  -2   5   7      225.96      225.04     13.44 o 
  -1   5   7      155.16      144.53      7.83 o 
   0   5   7        0.00        0.00      4.38 o 
   1   5   7      238.21      267.35      9.99 o 
   2   5   7      110.62      128.90     11.94 o 
   3   5   7       79.77       81.26      5.87 o 
   4   5   7      253.40      241.59      9.40 o 
   5   5   7       29.55       40.87      6.46 o 
   6   5   7       73.61       82.52      9.81 o 
   7   5   7        8.66        0.00      4.98 o 
   8   5   7        0.72        4.73      6.51 o 
   9   5   7       23.91       28.29      9.09 o 
  -9   6   7        3.37        9.95      7.12 o 
  -8   6   7       29.80       26.12      7.16 o 
  -7   6   7      111.82      106.64      9.70 o 
  -6   6   7       11.27       12.35      5.06 o 
  -5   6   7      667.12      640.63     16.57 o 
  -4   6   7      613.22      588.83     17.54 o 
  -3   6   7      125.26      128.35      9.61 o 
  -2   6   7      244.82      253.70     12.80 o 
  -1   6   7      262.49      231.10     10.18 o 
   0   6   7        0.00        5.48      4.50 o 
   1   6   7      247.18      222.40     10.57 o 
   2   6   7      135.91      173.02     11.95 o 
   3   6   7       32.79       36.27      6.01 o 
   4   6   7      167.74      169.90      9.60 o 
   5   6   7       41.94       31.26      6.41 o 
   6   6   7       27.60       22.44      6.87 o 
   7   6   7       42.53       48.37      8.55 o 
   8   6   7        0.06        0.00      6.60 o 
  -8   7   7        2.62        0.00      5.93 o 
  -7   7   7        1.75        4.29      5.41 o 
  -6   7   7        1.64        9.28      4.55 o 
  -5   7   7        2.19       11.68      5.67 o 
  -4   7   7      202.35      215.75     12.74 o 
  -3   7   7       49.01       44.55      7.51 o 
  -2   7   7       81.10       97.62     11.59 o 
  -1   7   7       67.88       79.28      8.77 o 
   0   7   7      114.34       99.43      7.89 o 
   1   7   7       71.88       74.96     14.45 o 
   2   7   7       14.11        9.70      6.47 o 
   3   7   7        3.62        7.70      6.93 o 
   4   7   7      157.70      169.73     10.99 o 
   5   7   7        2.53       12.33      6.09 o 
   6   7   7        2.17        0.00      6.04 o 
   7   7   7        1.34        0.00      6.37 o 
  -7   8   7        3.42       12.59      9.09 o 
  -6   8   7       19.09       12.35      7.43 o 
  -5   8   7      117.00      113.22     17.33 o 
  -4   8   7        5.02        7.85      5.84 o 
  -3   8   7       23.42       24.02      6.80 o 
  -2   8   7       34.37       38.87      9.40 o 
  -1   8   7       26.12       27.92      5.71 o 
   0   8   7        2.56        0.43      4.44 o 
   1   8   7       27.84       32.09      8.15 o 
   2   8   7        1.98       17.71     13.09 o 
   3   8   7       20.81       18.91      7.61 o 
   4   8   7        1.39        0.00      6.78 o 
   5   8   7       33.60       29.24      9.50 o 
   6   8   7        0.04        5.54      7.63 o 
  -6   9   7       31.97       47.58     12.36 o 
  -5   9   7       37.71       45.97     10.68 o 
  -4   9   7       66.27       58.69     11.28 o 
  -3   9   7        1.45        6.14      5.47 o 
  -2   9   7        3.66        0.00      4.32 o 
  -1   9   7       16.19       15.40      5.92 o 
   0   9   7       20.34       14.09      6.05 o 
   1   9   7       62.17       48.89      8.38 o 
   2   9   7        0.12       10.44      6.29 o 
   3   9   7        0.59        0.00      7.60 o 
   4   9   7       15.73        0.00      9.26 o 
   5   9   7       31.64       12.08     14.28 o 
  -4  10   7        1.13        0.00      7.23 o 
  -3  10   7       31.44       31.10      9.51 o 
  -2  10   7       13.55       16.39      8.26 o 
  -1  10   7       14.80        8.15      8.67 o 
   0  10   7       19.30       25.10     11.80 o 
   1  10   7        0.08        0.00     13.43 o 
   2  10   7       50.37       58.33     14.72 o 
   3  10   7       25.12       17.04     12.41 o 
 -11   0   8       17.95       34.41     12.92 o 
 -10   0   8       13.49       11.81      9.19 o 
  -9   0   8      164.10      172.56     23.03 o 
  -8   0   8        0.03        0.00      6.68 o 
  -7   0   8      163.26      175.08     11.79 o 
  -6   0   8     2107.69     2130.92     34.15 o 
  -5   0   8      540.95      546.06     19.79 o 
  -4   0   8      518.74      565.49     14.23 o 
  -3   0   8       17.33       15.63      6.25 o 
  -2   0   8      594.74      706.50     16.15 o 
  -1   0   8     1406.44     1423.04     20.50 o 
   0   0   8      599.09      589.16     12.06 o 
   1   0   8       15.49       16.56      4.58 o 
   2   0   8     3631.98     3660.98     49.81 o 
   3   0   8      220.06      231.23     14.58 o 
   4   0   8      104.62      141.28      7.84 o 
   5   0   8       95.70      113.87     11.50 o 
   6   0   8      548.28      500.32     26.60 o 
   7   0   8      143.14      132.97     18.69 o 
   8   0   8       64.44       71.09     18.79 o 
   9   0   8       86.62       77.05     17.53 o 
  10   0   8       80.16      109.09     28.66 o 
 -11   1   8       32.73       33.17     13.89 o 
 -10   1   8        1.79        0.00      5.10 o 
  -9   1   8       63.32       79.96      7.86 o 
  -8   1   8      277.14      274.99     11.36 o 
  -7   1   8       12.89       12.22      4.47 o 
  -6   1   8       33.69       28.14      4.45 o 
  -5   1   8      366.21      388.42     10.69 o 
  -4   1   8       32.18       25.62      3.48 o 
  -3   1   8      770.15      789.32     10.99 o 
  -2   1   8        6.77        8.45      2.39 o 
  -1   1   8      137.29      143.95      5.04 o 
   0   1   8     1856.31     1884.28     17.66 o 
   1   1   8      317.09      297.32      7.73 o 
   2   1   8     1135.03     1202.18     16.61 o 
   3   1   8      704.62      788.24     13.33 o 
   4   1   8      132.05      137.08      6.72 o 
   5   1   8        3.65        0.00      4.31 o 
   6   1   8      772.89      720.42     19.37 o 
   7   1   8      167.64      155.58     13.57 o 
   8   1   8      388.57      336.66     18.59 o 
   9   1   8       17.63        7.33      9.70 o 
  10   1   8        0.10        2.36     11.14 o 
 -11   2   8       10.86        9.22      7.51 o 
 -10   2   8       17.69        6.32      6.92 o 
  -9   2   8       26.75       18.79      6.04 o 
  -8   2   8        1.00        0.00      5.48 o 
  -7   2   8      161.87      165.94      8.66 o 
  -6   2   8        1.72        1.39      3.76 o 
  -5   2   8      141.99      150.22      7.06 o 
  -4   2   8      308.13      303.21      7.66 o 
  -3   2   8      439.59      447.48     10.31 o 
  -2   2   8     2663.13     2635.83     24.39 o 
  -1   2   8      111.76      117.05      4.34 o 
   0   2   8      814.93      865.90      9.79 o 
   1   2   8     1771.20     1792.15     19.44 o 
   2   2   8       19.89       21.77      3.77 o 
   3   2   8      157.48      162.53      6.61 o 
   4   2   8      125.87      126.82      7.19 o 
   5   2   8      389.47      416.51     12.64 o 
   6   2   8      702.54      656.19     16.58 o 
   7   2   8      441.74      443.14     17.26 o 
   8   2   8        6.81        0.00      7.18 o 
   9   2   8        8.79        0.00     11.48 o 
  10   2   8       14.63       28.69     13.62 o 
 -11   3   8       15.12       14.06      8.38 o 
 -10   3   8        7.47        0.00      6.21 o 
  -9   3   8       16.19        0.88      7.14 o 
  -8   3   8      990.06      956.39     20.98 o 
  -7   3   8        4.42        0.00      4.82 o 
  -6   3   8       38.51       38.41      5.74 o 
  -5   3   8      248.50      221.84      8.55 o 
  -4   3   8      223.43      254.10      8.11 o 
  -3   3   8      600.97      589.42     10.66 o 
  -2   3   8      527.87      521.18      7.06 o 
  -1   3   8     1716.49     1664.20     20.27 o 
   0   3   8     1085.07     1255.75     11.85 o 
   1   3   8      848.04      887.47     12.27 o 
   2   3   8       59.80       89.44      5.00 o 
   3   3   8      597.87      638.79     20.66 o 
   4   3   8      347.11      347.37     15.69 o 
   5   3   8      127.07      124.40      8.51 o 
   6   3   8      179.41      207.64     10.88 o 
   7   3   8       36.85       41.96      6.79 o 
   8   3   8       22.97       30.67      7.82 o 
   9   3   8        4.22       11.51      9.07 o 
  10   3   8        2.94        0.00     11.36 o 
 -10   4   8        5.12       15.50      8.08 o 
  -9   4   8        1.60        7.52      6.58 o 
  -8   4   8      173.00      150.94     11.65 o 
  -7   4   8        4.95       11.53      5.95 o 
  -6   4   8       91.22       91.81      9.47 o 
  -5   4   8      314.03      306.33      9.97 o 
  -4   4   8      196.20      197.19      9.16 o 
  -3   4   8      120.69      149.93      8.68 o 
  -2   4   8     1341.35     1273.66     15.30 o 
  -1   4   8      333.96      335.66     10.96 o 
   0   4   8        1.04        0.00      2.95 o 
   1   4   8        7.92       12.66      2.26 o 
   2   4   8       87.39       88.54      4.63 o 
   3   4   8      591.97      561.59     12.96 o 
   4   4   8      125.73      112.66      8.18 o 
   5   4   8       51.70       67.10      7.36 o 
   6   4   8      162.29      185.20     10.56 o 
   7   4   8       59.36       39.20      6.95 o 
   8   4   8       10.47        9.20      6.89 o 
   9   4   8       12.01        8.25      9.35 o 
 -10   5   8        2.04       12.04      9.51 o 
  -9   5   8        6.01        1.97      6.58 o 
  -8   5   8       15.54       18.15      6.67 o 
  -7   5   8       27.40       40.29     10.05 o 
  -6   5   8        0.22        1.53      5.11 o 
  -5   5   8      500.06      509.73     14.03 o 
  -4   5   8      403.14      390.93     11.26 o 
  -3   5   8       26.55       17.02      4.33 o 
  -2   5   8      218.78      216.57     10.47 o 
  -1   5   8      193.29      205.54      9.08 o 
   0   5   8       16.90       16.60      4.64 o 
   1   5   8      388.64      373.75     11.88 o 
   2   5   8      905.77      938.93     17.43 o 
   3   5   8        0.04        0.00      4.71 o 
   4   5   8       77.98       81.75      8.06 o 
   5   5   8       52.73       57.42      7.21 o 
   6   5   8      310.84      327.18     14.83 o 
   7   5   8       21.03       12.36      6.85 o 
   8   5   8      149.14      159.82     14.08 o 
   9   5   8        0.77        0.00      8.16 o 
  -9   6   8       39.33       23.28      8.20 o 
  -8   6   8       37.33       36.52      8.51 o 
  -7   6   8       13.51       10.70      7.73 o 
  -6   6   8       23.93       14.84      5.48 o 
  -5   6   8       75.98       65.30      6.15 o 
  -4   6   8       43.80       29.98      6.88 o 
  -3   6   8       57.41       67.40      7.97 o 
  -2   6   8      197.33      182.57     10.61 o 
  -1   6   8       74.49       69.27      7.08 o 
   0   6   8      130.24      136.29      9.30 o 
   1   6   8       22.64       19.96      6.24 o 
   2   6   8      188.22      198.28     13.21 o 
   3   6   8      127.80      133.19     10.93 o 
   4   6   8        0.74        1.48      5.66 o 
   5   6   8        0.37        0.05      5.24 o 
   6   6   8        2.23        0.00      5.78 o 
   7   6   8       50.19       40.71      8.75 o 
   8   6   8        2.74        1.08      7.25 o 
  -8   7   8        0.03        8.34      7.32 o 
  -7   7   8      102.72       89.49     11.56 o 
  -6   7   8       66.53       60.34      6.34 o 
  -5   7   8       68.17       74.48      9.34 o 
  -4   7   8       47.09       49.15      7.41 o 
  -3   7   8        0.01        0.00      4.90 o 
  -2   7   8       39.63       54.00      9.46 o 
  -1   7   8       36.23       41.78      8.24 o 
   0   7   8      261.60      252.43     11.38 o 
   1   7   8       99.76       99.75     12.86 o 
   2   7   8       26.90       25.18      8.94 o 
   3   7   8        0.40        4.36      6.47 o 
   4   7   8       50.69       36.98     15.81 o 
   5   7   8       44.86       42.17      9.17 o 
   6   7   8       66.24       58.68      9.96 o 
   7   7   8        8.51        3.01      7.07 o 
  -7   8   8       12.51        1.47     12.05 o 
  -6   8   8       44.44       54.69     11.61 o 
  -5   8   8        7.87       10.04      7.13 o 
  -4   8   8        4.27        0.00      5.47 o 
  -3   8   8        2.53        4.70      5.76 o 
  -2   8   8       36.21       30.93      6.35 o 
  -1   8   8       97.91      103.42      8.83 o 
   0   8   8        1.77        0.00      5.26 o 
   1   8   8      103.13       98.22      9.86 o 
   2   8   8        4.78        5.77     11.67 o 
   3   8   8       35.73       42.37      8.98 o 
   4   8   8       25.69       17.48      8.33 o 
   5   8   8       66.18       52.12      8.61 o 
   6   8   8        4.54        8.87      7.91 o 
  -6   9   8       11.93        0.00      8.34 o 
  -5   9   8       46.97       55.39     13.48 o 
  -4   9   8       60.71       99.18     11.09 o 
  -3   9   8       32.86       29.75      7.69 o 
  -2   9   8        5.27        4.01      5.63 o 
  -1   9   8      157.87      185.41     17.13 o 
   0   9   8       30.15       22.71      6.94 o 
   1   9   8       38.04       29.36      7.22 o 
   2   9   8       42.94       40.89      9.55 o 
   3   9   8      127.52       94.29     12.34 o 
   4   9   8       25.69       13.80      9.33 o 
   5   9   8        4.18        0.00     12.57 o 
  -3  10   8        4.66        2.21      7.39 o 
  -2  10   8       10.47       25.77      8.51 o 
  -1  10   8       42.41       49.93      9.28 o 
   0  10   8        0.78        0.00      8.90 o 
   1  10   8       19.91       33.05     10.53 o 
   2  10   8        0.44        0.00     18.16 o 
 -11   1   9       13.67       19.04      9.98 o 
 -10   1   9        0.48        8.41      5.57 o 
  -9   1   9      343.40      355.78     13.54 o 
  -8   1   9       24.19       16.56      6.07 o 
  -7   1   9       74.57       70.99      6.82 o 
  -6   1   9       64.78       71.27      5.71 o 
  -5   1   9       23.21       26.76      3.88 o 
  -4   1   9       26.75       36.80      4.09 o 
  -3   1   9      310.61      318.98      7.28 o 
  -2   1   9      168.96      178.28      5.36 o 
  -1   1   9      164.77      178.22      5.21 o 
   0   1   9     3609.45     3737.51     31.77 o 
   1   1   9      126.85      141.27      5.64 o 
   2   1   9      552.72      538.44     19.28 o 
   3   1   9      369.04      363.05      8.76 o 
   4   1   9        1.10        0.00      3.67 o 
   5   1   9       15.54       12.55      5.83 o 
   6   1   9      100.12      108.01      9.95 o 
   7   1   9      601.90      522.92     20.91 o 
   8   1   9       76.93       68.94     12.06 o 
   9   1   9        0.11       15.98     11.68 o 
  10   1   9       15.12       13.46     17.57 o 
 -11   2   9       38.51       44.00     10.39 o 
 -10   2   9       13.94       13.90      7.19 o 
  -9   2   9       13.39       11.26      5.90 o 
  -8   2   9      359.83      347.48     13.61 o 
  -7   2   9      172.60      193.91      9.81 o 
  -6   2   9        0.33        0.00      3.95 o 
  -5   2   9        0.30        0.00      3.09 o 
  -4   2   9        0.17        3.43      2.65 o 
  -3   2   9       27.31       21.72      4.41 o 
  -2   2   9        0.63        0.00      2.07 o 
  -1   2   9      453.29      448.76      7.29 o 
   0   2   9      862.08      937.26     13.02 o 
   1   2   9      221.65      240.92      7.19 o 
   2   2   9       13.10        4.75      3.31 o 
   3   2   9       19.46       25.38      4.33 o 
   4   2   9        0.01        0.26      3.43 o 
   5   2   9       35.39       32.66      6.12 o 
   6   2   9       71.51       83.04      9.22 o 
   7   2   9       17.26       10.34      7.47 o 
   8   2   9        5.02        6.38      6.60 o 
   9   2   9        1.56        0.00      9.71 o 
  10   2   9       39.04       26.23     29.00 o 
 -11   3   9        0.85       19.18      8.59 o 
 -10   3   9        2.32        0.00      7.06 o 
  -9   3   9        4.68        8.16      5.90 o 
  -8   3   9        4.68        5.52      6.23 o 
  -7   3   9      487.06      474.58     14.51 o 
  -6   3   9      146.12      158.26      8.90 o 
  -5   3   9        5.46        2.58      3.63 o 
  -4   3   9      412.90      404.72     13.03 o 
  -3   3   9      699.45      620.89     15.53 o 
  -2   3   9     1505.13     1505.21     13.79 o 
  -1   3   9      486.41      511.62     11.66 o 
   0   3   9       19.75       18.01      2.62 o 
   1   3   9     1208.16     1247.69     14.83 o 
   2   3   9      244.83      255.46      7.78 o 
   3   3   9       10.67        8.45      3.88 o 
   4   3   9        4.81        4.55      3.92 o 
   5   3   9      439.06      394.10     13.09 o 
   6   3   9      496.72      469.55     14.79 o 
   7   3   9      140.87      134.09     11.20 o 
   8   3   9       51.41       39.44     14.17 o 
   9   3   9       10.30        0.61     10.82 o 
 -10   4   9        0.64        0.00      6.81 o 
  -9   4   9       33.71       17.45      6.96 o 
  -8   4   9        0.03        0.00      5.37 o 
  -7   4   9        7.32        0.99      5.64 o 
  -6   4   9       32.57       34.49      6.35 o 
  -5   4   9       87.30       78.10      7.11 o 
  -4   4   9      217.77      200.39     13.14 o 
  -3   4   9     1453.47     1470.82     18.81 o 
  -2   4   9      691.93      678.47     11.22 o 
  -1   4   9      608.19      626.03      9.99 o 
   0   4   9      747.52      758.97     13.26 o 
   1   4   9      965.03     1034.11     12.91 o 
   2   4   9       76.93       91.07      6.17 o 
   3   4   9      406.42      351.88     10.94 o 
   4   4   9      265.73      273.62      9.91 o 
   5   4   9      139.78      179.44     10.03 o 
   6   4   9       46.82       48.87      9.08 o 
   7   4   9       37.09       34.52      7.12 o 
   8   4   9       42.98       23.87      8.39 o 
   9   4   9        0.21        6.72      9.15 o 
 -10   5   9        2.64        4.47      7.26 o 
  -9   5   9        0.84       11.25      9.06 o 
  -8   5   9       22.11       25.10      6.96 o 
  -7   5   9      131.13      152.00     10.87 o 
  -6   5   9       15.71       13.98      5.56 o 
  -5   5   9        8.40        6.12      4.87 o 
  -4   5   9      184.97      155.28      8.24 o 
  -3   5   9       12.66       15.49      3.46 o 
  -2   5   9      498.89      512.12     18.82 o 
  -1   5   9      280.60      300.75     19.91 o 
   0   5   9      342.97      314.33     11.63 o 
   1   5   9        3.92        0.00      4.68 o 
   2   5   9      138.72      156.21      9.70 o 
   3   5   9       92.90       95.43      8.31 o 
   4   5   9        6.76        2.21      5.59 o 
   5   5   9      140.74      162.57     13.15 o 
   6   5   9       67.50       68.85     11.04 o 
   7   5   9       88.83       96.58     10.63 o 
   8   5   9        6.52        0.00      8.38 o 
  -9   6   9        2.84        9.11      6.92 o 
  -8   6   9       46.84       47.90      8.89 o 
  -7   6   9        9.07        9.68      5.99 o 
  -6   6   9       16.37       22.09      5.67 o 
  -5   6   9       37.63       32.81      5.11 o 
  -4   6   9      399.25      375.04     15.28 o 
  -3   6   9       31.88       34.46      6.89 o 
  -2   6   9      165.06      157.91      9.53 o 
  -1   6   9       73.61       78.32      7.49 o 
   0   6   9       22.43       21.33      6.37 o 
   1   6   9        0.02        3.71      5.60 o 
   2   6   9       19.03       19.76      6.90 o 
   3   6   9      175.21      187.75     12.42 o 
   4   6   9      120.13      127.55     12.64 o 
   5   6   9       64.12       59.07      7.61 o 
   6   6   9        0.88        0.00      5.67 o 
   7   6   9       18.16       21.76      8.21 o 
   8   6   9       14.06       10.86      8.24 o 
  -8   7   9        2.96        5.11      6.56 o 
  -7   7   9       51.80       59.60      8.42 o 
  -6   7   9      101.30       96.50     10.94 o 
  -5   7   9      217.83      187.60     13.00 o 
  -4   7   9        5.73        7.48      6.68 o 
  -3   7   9      310.21      296.70     14.22 o 
  -2   7   9      206.22      204.21     11.83 o 
  -1   7   9        8.79        4.35      4.87 o 
   0   7   9      520.58      548.38     17.68 o 
   1   7   9        1.46        0.00      6.04 o 
   2   7   9        7.42        0.00      5.86 o 
   3   7   9        0.06        3.80      6.66 o 
   4   7   9        0.06        0.00      5.09 o 
   5   7   9        9.82        0.00      6.68 o 
   6   7   9        0.45        0.00      7.54 o 
   7   7   9        0.01        9.72      8.50 o 
  -7   8   9        1.59       12.63      9.84 o 
  -6   8   9       21.66       14.72     12.40 o 
  -5   8   9        0.00        0.00      6.10 o 
  -4   8   9       45.94       41.36      8.09 o 
  -3   8   9       11.11       20.62      5.96 o 
  -2   8   9       65.23       71.55     15.23 o 
  -1   8   9       84.54       99.37     10.64 o 
   0   8   9       19.63       15.41      6.44 o 
   1   8   9      198.72      186.66     12.92 o 
   2   8   9       14.00       12.78      8.29 o 
   3   8   9       60.53       69.80     12.14 o 
   4   8   9       52.86       62.65     10.85 o 
   5   8   9       35.06       19.47      7.79 o 
   6   8   9       76.00       61.41     11.52 o 
  -5   9   9        2.84        6.02      7.57 o 
  -4   9   9       41.82       52.26     12.24 o 
  -3   9   9        7.42       19.50      6.50 o 
  -2   9   9       11.01        0.00      5.72 o 
  -1   9   9       45.72       37.97      8.10 o 
   0   9   9       18.06       18.17      7.14 o 
   1   9   9       26.86       21.35      7.58 o 
   2   9   9       19.00       11.74     10.36 o 
   3   9   9        5.74       12.84      9.43 o 
   4   9   9        6.46        4.92      9.18 o 
  -3  10   9        2.57        0.00      7.89 o 
  -2  10   9       12.17       27.69     10.17 o 
  -1  10   9        1.86        3.83      8.48 o 
   0  10   9        6.02        0.00      7.84 o 
   1  10   9        0.72        3.97      9.69 o 
 -11   0  10       50.86       26.19     19.31 o 
 -10   0  10       10.82        2.08      9.50 o 
  -9   0  10      170.73      174.13     13.55 o 
  -8   0  10       80.13       79.52     10.15 o 
  -7   0  10        2.30        0.00      5.73 o 
  -6   0  10       59.02       71.33      8.22 o 
  -5   0  10        0.00        5.26      4.98 o 
  -4   0  10       84.79       90.62      8.68 o 
  -3   0  10     1197.49     1178.71     37.85 o 
  -2   0  10       99.24       82.61      7.32 o 
  -1   0  10      447.33      505.06     12.38 o 
   0   0  10     1738.71     1837.64     23.24 o 
   1   0  10      437.81      456.90     11.80 o 
   2   0  10       22.81       12.95      6.82 o 
   3   0  10      266.37      275.73     14.12 o 
   4   0  10        0.61        2.53      6.89 o 
   5   0  10      277.94      277.98     27.22 o 
   6   0  10     1236.53     1147.35     40.70 o 
   7   0  10      348.48      341.23     25.68 o 
   8   0  10        1.84        3.38     16.81 o 
   9   0  10        7.36        0.00     12.17 o 
 -11   1  10      127.79      185.23     18.40 o 
 -10   1  10       77.04       64.51      8.55 o 
  -9   1  10        8.53       13.73      5.55 o 
  -8   1  10      123.04      123.16      9.35 o 
  -7   1  10       79.33       86.99      7.57 o 
  -6   1  10       59.81       63.69      6.00 o 
  -5   1  10      104.87      108.63      6.05 o 
  -4   1  10      832.75      849.96     12.91 o 
  -3   1  10       61.75       63.79      4.24 o 
  -2   1  10      453.42      520.55      8.97 o 
  -1   1  10     1395.82     1456.15     15.74 o 
   0   1  10       38.58       32.58      3.07 o 
   1   1  10     1469.05     1555.87     18.67 o 
   2   1  10      133.18      146.45     10.05 o 
   3   1  10       14.20       24.66      3.75 o 
   4   1  10      132.62      129.36      9.29 o 
   5   1  10      110.12      112.89      9.71 o 
   6   1  10      739.19      799.58     24.32 o 
   7   1  10      109.42      130.87     13.30 o 
   8   1  10        3.06        7.57      8.75 o 
   9   1  10       43.11       11.77     15.70 o 
 -11   2  10        0.64        3.83      7.51 o 
 -10   2  10        6.62        3.58      6.25 o 
  -9   2  10       20.08       32.11      6.88 o 
  -8   2  10      272.66      302.07     14.07 o 
  -7   2  10        0.00        0.00      4.63 o 
  -6   2  10      136.94      148.54      8.78 o 
  -5   2  10      213.06      225.15      7.80 o 
  -4   2  10        9.22       13.61      3.21 o 
  -3   2  10      486.79      518.71      9.10 o 
  -2   2  10      159.33      137.19      4.96 o 
  -1   2  10     1982.24     2111.51     19.80 o 
   0   2  10      705.35      798.91     11.21 o 
   1   2  10      309.18      325.77      8.45 o 
   2   2  10        5.65        5.39      3.23 o 
   3   2  10      142.88      151.72      8.46 o 
   4   2  10      368.74      373.15     10.47 o 
   5   2  10      472.49      493.54     16.35 o 
   6   2  10      117.28      126.81     10.87 o 
   7   2  10      195.58      199.38     16.90 o 
   8   2  10        3.49        9.06      8.33 o 
   9   2  10        0.08        3.85     11.55 o 
 -11   3  10       66.79       65.64     15.46 o 
 -10   3  10        0.04        6.32      7.66 o 
  -9   3  10        7.45        7.58      7.71 o 
  -8   3  10      156.28      167.42     12.21 o 
  -7   3  10        0.97        0.00      4.99 o 
  -6   3  10      228.55      247.84      9.98 o 
  -5   3  10       56.22       57.61      5.64 o 
  -4   3  10       12.55       11.76      3.61 o 
  -3   3  10       67.94       66.10      4.77 o 
  -2   3  10      215.06      229.81      5.31 o 
  -1   3  10      273.69      301.33      6.06 o 
   0   3  10       90.64       89.00      4.97 o 
   1   3  10        3.74        4.85      2.76 o 
   2   3  10       58.24       66.30      5.69 o 
   3   3  10      312.31      292.54     10.19 o 
   4   3  10       96.02      103.86      6.96 o 
   5   3  10      108.83      122.64      8.97 o 
   6   3  10      401.29      350.88     15.23 o 
   7   3  10       84.35       81.31      9.76 o 
   8   3  10        8.64       11.44      7.37 o 
   9   3  10       39.72       56.65     16.35 o 
 -10   4  10        1.36        2.34      9.35 o 
  -9   4  10        4.69       14.06      7.16 o 
  -8   4  10       61.84       89.15      9.46 o 
  -7   4  10       43.73       38.79      7.47 o 
  -6   4  10        0.00        0.00      4.94 o 
  -5   4  10        3.80        6.31      4.67 o 
  -4   4  10        0.08        1.34      3.97 o 
  -3   4  10        0.42        3.82      3.72 o 
  -2   4  10      163.51      146.74      7.62 o 
  -1   4  10      115.42      124.93      5.39 o 
   0   4  10      159.96      147.06      7.79 o 
   1   4  10      403.67      408.73     13.12 o 
   2   4  10       40.72       46.34      6.39 o 
   3   4  10      173.80      180.91     10.12 o 
   4   4  10       12.95        8.06      4.70 o 
   5   4  10      262.68      291.96     11.72 o 
   6   4  10       71.63       73.60      8.11 o 
   7   4  10        2.36        0.00      5.88 o 
   8   4  10        4.92        6.52      8.77 o 
   9   4  10       37.58       23.18     11.92 o 
 -10   5  10       24.13       31.15     13.34 o 
  -9   5  10        8.58       12.64      7.85 o 
  -8   5  10       50.45       58.11      8.73 o 
  -7   5  10        4.36        0.00      4.94 o 
  -6   5  10       24.39       21.94      5.78 o 
  -5   5  10       21.60        9.82      4.96 o 
  -4   5  10      454.15      418.03     12.35 o 
  -3   5  10      141.85      128.87      5.72 o 
  -2   5  10      458.57      485.85     17.25 o 
  -1   5  10      148.24      147.66      8.68 o 
   0   5  10       29.13       22.42      9.30 o 
   1   5  10       87.63      106.98     12.78 o 
   2   5  10      124.54      125.93      9.40 o 
   3   5  10        1.86        0.00      5.05 o 
   4   5  10      108.23      135.52      9.22 o 
   5   5  10     1164.71     1125.93     22.33 o 
   6   5  10      196.26      183.28     12.55 o 
   7   5  10       87.54       96.78     11.41 o 
   8   5  10        6.04        7.56      8.99 o 
  -9   6  10       16.19       11.13      7.50 o 
  -8   6  10       10.92        9.62      6.42 o 
  -7   6  10        8.03        7.57      5.92 o 
  -6   6  10        7.45        6.51      4.69 o 
  -5   6  10       14.05       12.54      4.84 o 
  -4   6  10      292.02      293.80     14.05 o 
  -3   6  10      693.18      688.94     19.24 o 
  -2   6  10      665.65      641.27     16.64 o 
  -1   6  10        7.84       11.02      4.87 o 
   0   6  10      515.24      534.47     19.24 o 
   1   6  10       22.41       25.31      7.14 o 
   2   6  10        0.18        0.60      5.76 o 
   3   6  10        0.16        0.31      5.66 o 
   4   6  10        5.81       10.06      5.86 o 
   5   6  10       49.09       27.44      8.35 o 
   6   6  10       40.26       61.25      9.84 o 
   7   6  10        0.34        0.00      8.32 o 
  -8   7  10        0.95        0.00      6.06 o 
  -7   7  10        0.23        0.00      7.45 o 
  -6   7  10        0.85        0.00      5.93 o 
  -5   7  10      273.35      239.71     14.53 o 
  -4   7  10      106.13      109.09     10.49 o 
  -3   7  10       19.81       15.70      6.02 o 
  -2   7  10      236.28      222.71     11.56 o 
  -1   7  10       61.32       52.63      7.82 o 
   0   7  10        1.40        0.00      5.20 o 
   1   7  10       38.16       41.97     17.80 o 
   2   7  10       66.33       88.23     11.03 o 
   3   7  10        0.12        7.44      8.42 o 
   4   7  10      173.52      170.82     12.15 o 
   5   7  10        1.76        0.00      5.73 o 
   6   7  10        5.12        0.00      7.93 o 
  -7   8  10       30.37       22.99     12.46 o 
  -6   8  10        5.95        9.55      8.17 o 
  -5   8  10       13.77       17.91      8.31 o 
  -4   8  10        2.84        0.00      5.93 o 
  -3   8  10        1.86        0.00      6.53 o 
  -2   8  10        0.71        0.00      4.50 o 
  -1   8  10       27.44       29.29      7.32 o 
   0   8  10      152.09      162.17     12.56 o 
   1   8  10        1.24        0.00      5.83 o 
   2   8  10        1.08        2.50     12.59 o 
   3   8  10        1.92        0.00     10.58 o 
   4   8  10       73.79       59.28     12.65 o 
   5   8  10        5.28        0.00     10.75 o 
  -5   9  10       38.59       51.78     10.93 o 
  -4   9  10        3.65        0.00      7.42 o 
  -3   9  10       39.48       36.41     11.56 o 
  -2   9  10       40.55       38.15      8.59 o 
  -1   9  10       48.32       50.02      8.98 o 
   0   9  10        1.62        0.00      6.60 o 
   1   9  10       19.99       23.16      8.40 o 
   2   9  10       37.40       27.94     13.68 o 
   3   9  10        0.14        0.43      8.19 o 
   4   9  10      167.72      178.76     18.57 o 
  -2  10  10       10.34        0.00      8.67 o 
  -1  10  10       20.88       37.40     15.07 o 
   0  10  10        0.04        0.00     12.42 o 
 -11   1  11        7.72       13.38      9.30 o 
 -10   1  11        1.87        0.00      5.82 o 
  -9   1  11       72.82       59.85      7.95 o 
  -8   1  11       45.21       49.86      6.45 o 
  -7   1  11      145.12      151.83      8.21 o 
  -6   1  11       14.33       15.89      6.95 o 
  -5   1  11      118.23      126.68      7.01 o 
  -4   1  11      391.28      394.10     10.46 o 
  -3   1  11       49.31       44.06      3.92 o 
  -2   1  11       27.49       23.25      3.21 o 
  -1   1  11       72.56       80.43      4.39 o 
   0   1  11       93.31       96.89      4.77 o 
   1   1  11       67.25       59.12      4.69 o 
   2   1  11     1521.69     1597.13     21.52 o 
   3   1  11       76.51       73.54      6.06 o 
   4   1  11       33.86       24.35      6.03 o 
   5   1  11      206.12      188.98     16.15 o 
   6   1  11        0.35        0.00      6.22 o 
   7   1  11        6.17        0.00      7.21 o 
   8   1  11        6.40        0.00      7.86 o 
   9   1  11        1.71        0.00     11.66 o 
 -11   2  11        5.63        7.17     11.77 o 
 -10   2  11        3.87        0.00      6.98 o 
  -9   2  11        4.73        7.09      5.78 o 
  -8   2  11        0.00        1.50      5.13 o 
  -7   2  11        3.43       11.44      5.23 o 
  -6   2  11       93.71       93.33      7.31 o 
  -5   2  11      239.45      241.91      9.14 o 
  -4   2  11       18.23       15.46      4.57 o 
  -3   2  11      421.43      434.49     12.03 o 
  -2   2  11      387.21      414.77      9.29 o 
  -1   2  11      351.49      374.84      7.70 o 
   0   2  11      177.58      187.55      7.64 o 
   1   2  11       35.69       35.54      4.29 o 
   2   2  11      498.64      538.09     12.35 o 
   3   2  11      142.87      141.23      7.78 o 
   4   2  11      782.91      786.34     14.92 o 
   5   2  11     1066.52     1093.83     24.23 o 
   6   2  11       10.22        6.47      6.35 o 
   7   2  11       17.49       10.95      7.92 o 
   8   2  11        1.14       12.00     10.36 o 
   9   2  11       16.68        0.00     10.93 o 
 -10   3  11        5.96        6.31      7.23 o 
  -9   3  11        1.37        4.10      5.99 o 
  -8   3  11      257.92      259.91     14.11 o 
  -7   3  11      207.75      208.93     12.42 o 
  -6   3  11       49.84       61.14      7.40 o 
  -5   3  11      191.64      192.54      9.82 o 
  -4   3  11      796.70      813.67     16.88 o 
  -3   3  11      462.32      470.10     12.27 o 
  -2   3  11      253.07      253.47      7.28 o 
  -1   3  11       91.18      100.30      5.49 o 
   0   3  11       19.52       18.06      3.91 o 
   1   3  11       10.92        8.29      3.85 o 
   2   3  11       95.42      129.37      7.36 o 
   3   3  11        9.00       11.19      4.62 o 
   4   3  11      919.84      864.48     16.38 o 
   5   3  11      292.27      280.90     13.52 o 
   6   3  11       17.50       10.04      6.42 o 
   7   3  11      171.60      171.94     15.00 o 
   8   3  11       94.64      118.97     15.76 o 
   9   3  11        7.31        2.18     18.32 o 
 -10   4  11        1.74        0.00      7.91 o 
  -9   4  11       14.14       12.99      7.05 o 
  -8   4  11       84.27       70.66     10.13 o 
  -7   4  11      212.52      184.65     12.02 o 
  -6   4  11      392.60      357.13     16.69 o 
  -5   4  11        0.18        0.00      4.25 o 
  -4   4  11      108.05       88.99      7.47 o 
  -3   4  11        0.08        7.66      4.10 o 
  -2   4  11      458.28      403.20     16.35 o 
  -1   4  11      122.73      122.59      6.78 o 
   0   4  11       14.91        6.08      4.10 o 
   1   4  11      292.06      305.90     14.04 o 
   2   4  11      219.41      227.21     10.76 o 
   3   4  11      203.43      235.78     12.53 o 
   4   4  11       15.02        5.48      5.57 o 
   5   4  11      154.26      145.07     11.94 o 
   6   4  11       86.47      109.81     12.17 o 
   7   4  11        0.48        0.00     11.34 o 
   8   4  11       11.85        7.07      8.91 o 
  -9   5  11        4.15        3.95      7.11 o 
  -8   5  11       55.59       33.17      8.55 o 
  -7   5  11       78.72       54.24      8.09 o 
  -6   5  11      151.72      145.49      9.66 o 
  -5   5  11       38.45       44.23      6.35 o 
  -4   5  11       11.10       13.84      4.83 o 
  -3   5  11      806.72      789.44     15.62 o 
  -2   5  11      402.90      403.53     11.02 o 
  -1   5  11      203.83      230.72     10.37 o 
   0   5  11      207.07      201.90     12.84 o 
   1   5  11        5.08        0.00      6.41 o 
   2   5  11      145.73      150.27     10.96 o 
   3   5  11        5.40        4.00      5.89 o 
   4   5  11        1.24        1.02      5.36 o 
   5   5  11        1.28        1.10      5.18 o 
   6   5  11        0.69        0.00      8.34 o 
   7   5  11       11.84        2.63      8.14 o 
   8   5  11        0.09        0.61      8.98 o 
  -9   6  11       30.00       30.83      9.13 o 
  -8   6  11       17.22       21.99      7.65 o 
  -7   6  11        0.44        8.77      5.80 o 
  -6   6  11       27.74       14.26      5.56 o 
  -5   6  11        1.12        5.28      4.37 o 
  -4   6  11       16.59       13.93      5.98 o 
  -3   6  11        7.14       23.36      6.70 o 
  -2   6  11       46.72       39.94      7.59 o 
  -1   6  11      378.18      367.12     15.46 o 
   0   6  11       55.95       44.91      8.22 o 
   1   6  11       50.31       46.06      8.84 o 
   2   6  11       97.16      102.97     11.10 o 
   3   6  11        4.85        0.00      5.94 o 
   4   6  11      175.55      184.23     13.70 o 
   5   6  11       22.01       26.47      8.75 o 
   6   6  11       13.89       17.28     10.00 o 
   7   6  11       13.92        3.52      8.25 o 
  -8   7  11       46.46       51.74      8.92 o 
  -7   7  11        4.15        0.00      5.89 o 
  -6   7  11       23.92        8.61      7.98 o 
  -5   7  11        2.35        3.78      6.52 o 
  -4   7  11      407.73      436.18     17.79 o 
  -3   7  11      657.68      645.72     19.62 o 
  -2   7  11       39.56       28.69      6.49 o 
  -1   7  11        2.29        5.26      5.52 o 
   0   7  11      176.31      164.61     12.22 o 
   1   7  11        2.93        3.90      6.67 o 
   2   7  11       53.73       56.25      9.79 o 
   3   7  11      404.15      449.34     23.80 o 
   4   7  11      111.86       93.99     10.35 o 
   5   7  11       13.96       11.29      7.66 o 
   6   7  11        1.40        1.71      8.31 o 
  -6   8  11       87.87      109.14     17.29 o 
  -5   8  11       29.78       18.85     12.68 o 
  -4   8  11       70.35       79.70     10.38 o 
  -3   8  11       35.75       27.02      6.63 o 
  -2   8  11        4.98        7.42      6.56 o 
  -1   8  11       28.54       27.99      7.31 o 
   0   8  11       21.26       14.80      6.47 o 
   1   8  11      181.85      204.57     16.37 o 
   2   8  11       16.39       18.65      9.95 o 
   3   8  11       50.94       53.38     18.28 o 
   4   8  11        0.04        0.00      7.78 o 
   5   8  11        1.22        1.13      7.34 o 
  -5   9  11       68.05       88.09     12.71 o 
  -4   9  11       11.51        5.89      8.08 o 
  -3   9  11        0.93        2.89      7.98 o 
  -2   9  11        0.09        0.00      7.39 o 
  -1   9  11        4.12       10.12      8.84 o 
   0   9  11       15.86       14.25      9.31 o 
   1   9  11        0.01        2.73      9.10 o 
   2   9  11        2.84        4.71     15.00 o 
   3   9  11       38.41       44.84     11.87 o 
 -11   0  12       17.23       18.52     17.75 o 
 -10   0  12       31.34       15.60      9.93 o 
  -9   0  12      110.63      108.86     11.60 o 
  -8   0  12       91.61      112.86     11.42 o 
  -7   0  12        4.34        2.17      5.74 o 
  -6   0  12       67.34       67.25      9.60 o 
  -5   0  12      836.07      801.37     22.92 o 
  -4   0  12      398.10      409.30     15.85 o 
  -3   0  12      509.64      509.84     22.83 o 
  -2   0  12      796.96      768.19     17.20 o 
  -1   0  12      886.62      877.41     17.99 o 
   0   0  12        1.70        0.00      3.08 o 
   1   0  12     4008.19     4300.32     70.56 o 
   2   0  12      583.59      611.50     19.76 o 
   3   0  12      395.88      416.48     22.30 o 
   4   0  12      527.51      565.46     26.73 o 
   5   0  12      281.41      281.68     21.72 o 
   6   0  12     1224.70     1248.59     71.91 o 
   7   0  12        0.38        0.18     10.80 o 
   8   0  12        8.58        4.38     11.61 o 
   9   0  12       13.14       13.61     18.43 o 
 -11   1  12        0.22        0.00      8.10 o 
 -10   1  12        0.60        0.40      6.46 o 
  -9   1  12      427.95      436.84     16.73 o 
  -8   1  12       19.19       30.32      6.26 o 
  -7   1  12      268.23      267.86     10.09 o 
  -6   1  12      506.50      493.42     12.71 o 
  -5   1  12      316.49      336.24     10.37 o 
  -4   1  12      752.72      747.14     12.74 o 
  -3   1  12      284.56      261.15      7.46 o 
  -2   1  12       14.69       14.27      2.85 o 
  -1   1  12      239.99      231.34      6.77 o 
   0   1  12        1.13        0.00      2.43 o 
   1   1  12      276.63      309.60      8.80 o 
   2   1  12      412.21      425.78     15.35 o 
   3   1  12        0.03        3.16      5.12 o 
   4   1  12      717.78      697.73     18.69 o 
   5   1  12      559.65      586.22     20.50 o 
   6   1  12      335.87      319.77     20.40 o 
   7   1  12       15.54       20.37      8.26 o 
   8   1  12       96.66      117.69     16.35 o 
   9   1  12       11.13       14.38     12.62 o 
 -10   2  12        1.33       14.47     10.39 o 
  -9   2  12       46.81       34.89      8.18 o 
  -8   2  12      230.54      208.99     11.64 o 
  -7   2  12        4.49        4.99      5.03 o 
  -6   2  12       20.32       27.47      5.55 o 
  -5   2  12        0.01        1.22      3.99 o 
  -4   2  12        1.55        4.45      4.01 o 
  -3   2  12      289.78      306.66     11.74 o 
  -2   2  12        1.80        3.14      2.32 o 
  -1   2  12       65.50       58.93      4.10 o 
   0   2  12      949.23      948.97     16.65 o 
   1   2  12      375.07      410.43     14.09 o 
   2   2  12      109.42      110.08      6.98 o 
   3   2  12       39.26       41.63      5.67 o 
   4   2  12      590.08      597.62     17.39 o 
   5   2  12      784.87      790.73     21.28 o 
   6   2  12      252.61      254.32     16.08 o 
   7   2  12      106.81       86.42     11.85 o 
   8   2  12        5.68        0.00      8.95 o 
   9   2  12        0.53        0.00     16.13 o 
 -10   3  12       16.88       35.07      9.24 o 
  -9   3  12       21.21       24.08      7.61 o 
  -8   3  12      123.90      109.33     14.58 o 
  -7   3  12       30.37       18.26      6.28 o 
  -6   3  12       58.44       72.91     13.16 o 
  -5   3  12        9.23        6.80      5.27 o 
  -4   3  12       83.48       77.95     10.04 o 
  -3   3  12       28.42       41.82      7.19 o 
  -2   3  12        0.83        0.00      3.46 o 
  -1   3  12       96.50      109.93      7.79 o 
   0   3  12       37.82       57.66      6.15 o 
   1   3  12      384.71      407.55     10.42 o 
   2   3  12        8.52        4.37      3.93 o 
   3   3  12      110.89       90.14      7.31 o 
   4   3  12       36.28       33.37      5.71 o 
   5   3  12       21.04       17.15      6.56 o 
   6   3  12      181.61      165.29     14.99 o 
   7   3  12      137.79      134.68     12.39 o 
   8   3  12       19.92        0.48      8.86 o 
 -10   4  12        2.84        3.92      9.15 o 
  -9   4  12       33.20       40.09      9.28 o 
  -8   4  12        0.02        0.00      5.91 o 
  -7   4  12        0.02        0.00      5.33 o 
  -6   4  12        7.95       17.92      5.72 o 
  -5   4  12      118.41      105.37      8.46 o 
  -4   4  12      201.10      178.56     13.34 o 
  -3   4  12       67.77       74.39      6.79 o 
  -2   4  12       11.49       12.49      4.72 o 
  -1   4  12      152.48      136.63     10.54 o 
   0   4  12      178.40      180.98     12.62 o 
   1   4  12       41.48       38.81      6.59 o 
   2   4  12       19.98       14.20      6.44 o 
   3   4  12      257.40      245.15     12.01 o 
   4   4  12      184.90      193.98     11.19 o 
   5   4  12       51.97       41.38      6.65 o 
   6   4  12       34.84       40.80     13.74 o 
   7   4  12       50.47       45.77     14.34 o 
   8   4  12        0.31        7.37      9.32 o 
  -9   5  12        2.10        0.00      8.09 o 
  -8   5  12       57.25       69.35     10.53 o 
  -7   5  12       38.06       38.69      8.45 o 
  -6   5  12        1.64        1.35      5.15 o 
  -5   5  12      330.15      308.80     15.05 o 
  -4   5  12      572.18      577.08     14.92 o 
  -3   5  12        1.73        0.00      3.72 o 
  -2   5  12      151.78      137.59      8.53 o 
  -1   5  12        3.72        3.58      3.41 o 
   0   5  12      180.93      170.19     12.49 o 
   1   5  12       33.88       37.80      5.68 o 
   2   5  12      110.20      101.49     10.19 o 
   3   5  12       31.28       39.26      8.73 o 
   4   5  12       42.92       49.64      7.55 o 
   5   5  12       13.16       21.20      6.10 o 
   6   5  12       45.05       50.67     11.21 o 
   7   5  12        0.48        0.00      8.28 o 
  -8   6  12        0.35        0.35      6.41 o 
  -7   6  12        0.03        0.00      5.83 o 
  -6   6  12       44.89       37.24      6.39 o 
  -5   6  12       33.98       27.80      5.41 o 
  -4   6  12        2.89        0.00      5.43 o 
  -3   6  12      442.16      438.36     18.45 o 
  -2   6  12        2.99        1.26      5.69 o 
  -1   6  12       42.69       46.21      7.75 o 
   0   6  12       44.03       23.88      7.25 o 
   1   6  12       80.91       61.74      9.45 o 
   2   6  12       24.55       32.88      8.18 o 
   3   6  12        0.53        0.00      6.48 o 
   4   6  12       15.63       14.50      6.36 o 
   5   6  12        6.79        6.84      7.27 o 
   6   6  12        1.29        0.00      9.74 o 
   7   6  12       38.37       22.42     18.16 o 
  -7   7  12        6.63        2.28      5.71 o 
  -6   7  12       69.73       62.65     10.84 o 
  -5   7  12        0.17        1.11      7.70 o 
  -4   7  12        1.01        0.00      5.16 o 
  -3   7  12        7.66        6.79      5.52 o 
  -2   7  12       10.61        0.00      5.52 o 
  -1   7  12       31.34       41.50      7.77 o 
   0   7  12       21.41       21.33      8.54 o 
   1   7  12        0.02        0.00      6.00 o 
   2   7  12       21.81       10.18      8.83 o 
   3   7  12       13.51       18.68     10.36 o 
   4   7  12        2.81        0.00     10.13 o 
   5   7  12       61.52       56.09     10.17 o 
   6   7  12        2.25        8.50      8.56 o 
  -6   8  12       38.60       41.72     10.51 o 
  -5   8  12        0.02        6.21      6.92 o 
  -4   8  12        2.04        3.95      6.83 o 
  -3   8  12       18.08       11.92      9.38 o 
  -2   8  12        7.31        4.80      6.86 o 
  -1   8  12        4.26        0.00      6.03 o 
   0   8  12       96.16       80.12     10.58 o 
   1   8  12       34.44       37.93      9.66 o 
   2   8  12       71.83       47.05     14.79 o 
   3   8  12       31.19       39.78     10.71 o 
   4   8  12        0.49        0.00      9.83 o 
  -4   9  12        0.94        5.49      8.01 o 
  -3   9  12        0.13        1.78      8.45 o 
  -2   9  12        9.49        6.24      9.07 o 
  -1   9  12       20.71       28.78     10.72 o 
   0   9  12        9.50        0.00     11.07 o 
   1   9  12        0.02        0.00      8.01 o 
   2   9  12        6.50       10.72     13.14 o 
 -10   1  13        8.50       13.60      7.35 o 
  -9   1  13      171.17      183.81     11.87 o 
  -8   1  13        4.79       14.27      5.63 o 
  -7   1  13        0.87        0.00      4.51 o 
  -6   1  13        4.20        0.00      4.54 o 
  -5   1  13       51.71       62.75      5.39 o 
  -4   1  13       93.08       81.48      5.50 o 
  -3   1  13       24.03       26.46      3.77 o 
  -2   1  13        2.70        6.83      2.95 o 
  -1   1  13      412.80      436.51      9.27 o 
   0   1  13       19.22       22.74      3.51 o 
   1   1  13        8.07        4.36      3.90 o 
   2   1  13       82.33       89.79      8.51 o 
   3   1  13       37.54       36.51      6.70 o 
   4   1  13      338.29      363.49     16.50 o 
   5   1  13        2.53        7.82      7.29 o 
   6   1  13      121.85      124.84     12.69 o 
   7   1  13       80.99       81.49     11.70 o 
   8   1  13        1.24       13.83     12.77 o 
 -10   2  13      164.28      169.74     15.21 o 
  -9   2  13       10.57        6.63      7.19 o 
  -8   2  13       99.61      110.15     10.84 o 
  -7   2  13       34.70       24.30      6.84 o 
  -6   2  13       30.45       18.45      6.00 o 
  -5   2  13       31.98       37.47      5.50 o 
  -4   2  13       80.48       72.37      6.54 o 
  -3   2  13      142.72      154.20      7.86 o 
  -2   2  13      411.02      438.42      8.87 o 
  -1   2  13      142.69      151.24      5.94 o 
   0   2  13       47.09       57.85      5.18 o 
   1   2  13      180.88      200.65      8.15 o 
   2   2  13       12.47       16.52      4.78 o 
   3   2  13      286.63      285.35     18.62 o 
   4   2  13       88.35       78.90      8.85 o 
   5   2  13      125.41      134.36     13.45 o 
   6   2  13       61.78       50.11     12.96 o 
   7   2  13        4.98        0.00      7.61 o 
   8   2  13        0.00        6.47     10.42 o 
 -10   3  13        2.14        6.87      7.83 o 
  -9   3  13        0.06        0.00      6.97 o 
  -8   3  13        9.31       10.19      6.49 o 
  -7   3  13        2.95        0.00      5.24 o 
  -6   3  13        3.40        2.92      5.19 o 
  -5   3  13       26.14       15.25      5.40 o 
  -4   3  13      137.22      132.81      8.63 o 
  -3   3  13        3.19        2.73      4.84 o 
  -2   3  13       68.17       72.37      6.89 o 
  -1   3  13      174.97      194.49     12.50 o 
   0   3  13      262.98      278.75     18.29 o 
   1   3  13       24.29       18.69      4.87 o 
   2   3  13        6.16        5.16      4.95 o 
   3   3  13       50.68       38.08      6.63 o 
   4   3  13      144.99      133.58     12.16 o 
   5   3  13       12.43       22.20      7.75 o 
   6   3  13        0.00        0.00      6.90 o 
   7   3  13        0.19        0.00      9.64 o 
   8   3  13        2.38       10.41     12.18 o 
  -9   4  13        7.36       20.03      8.04 o 
  -8   4  13       94.42      100.66     10.80 o 
  -7   4  13        1.61        5.28      5.63 o 
  -6   4  13       44.10       31.31      9.15 o 
  -5   4  13        1.12        7.38      4.95 o 
  -4   4  13      432.41      443.68     13.76 o 
  -3   4  13        1.01        5.17      4.44 o 
  -2   4  13       86.96       96.53     11.32 o 
  -1   4  13        8.16       11.30      5.90 o 
   0   4  13       61.15       54.96     10.38 o 
   1   4  13        1.63        0.00      4.75 o 
   2   4  13       12.91       12.87      6.58 o 
   3   4  13      130.18      122.69     11.28 o 
   4   4  13       21.01       23.14      8.02 o 
   5   4  13       43.98       53.45      9.68 o 
   6   4  13      172.44      181.32     15.18 o 
   7   4  13        3.10        0.00      8.95 o 
   8   4  13        3.86       38.12     20.10 o 
  -9   5  13        0.97        7.09      7.49 o 
  -8   5  13        9.77       21.51      8.23 o 
  -7   5  13        0.06        0.00      5.55 o 
  -6   5  13       51.65       33.67      6.63 o 
  -5   5  13       64.93       56.17      6.88 o 
  -4   5  13        3.72        6.31      5.75 o 
  -3   5  13      441.37      435.00     15.33 o 
  -2   5  13       37.23       37.89      6.08 o 
  -1   5  13      210.11      215.45      9.69 o 
   0   5  13      120.46      129.18     12.01 o 
   1   5  13       79.58       70.60      9.28 o 
   2   5  13       25.66       22.80      6.85 o 
   3   5  13       51.24       32.84      7.92 o 
   4   5  13      403.18      345.42     15.06 o 
   5   5  13       11.00       21.76      7.19 o 
   6   5  13        3.37        0.00      9.99 o 
   7   5  13        0.32        1.40      8.87 o 
  -8   6  13        8.37       16.63      7.11 o 
  -7   6  13       12.20       12.76      6.44 o 
  -6   6  13       15.38       12.78      5.47 o 
  -5   6  13       85.81       76.86      7.29 o 
  -4   6  13       89.76       79.74      7.27 o 
  -3   6  13        4.43        3.40      5.83 o 
  -2   6  13       16.40       20.38      9.78 o 
  -1   6  13      778.54      797.70     22.29 o 
   0   6  13        0.45        0.00      5.99 o 
   1   6  13       20.90        7.54      6.31 o 
   2   6  13      338.01      311.78     20.16 o 
   3   6  13      116.02      119.32     12.25 o 
   4   6  13        0.03        0.00      5.98 o 
   5   6  13      145.62      163.54     19.64 o 
   6   6  13       24.28       19.08     12.06 o 
  -7   7  13       22.77       12.16      6.16 o 
  -6   7  13       15.79       20.03      8.81 o 
  -5   7  13        0.69        0.00      6.99 o 
  -4   7  13       30.90       26.07      9.07 o 
  -3   7  13       62.10       56.22      9.03 o 
  -2   7  13        1.65        0.72      6.18 o 
  -1   7  13       40.37       58.89      8.91 o 
   0   7  13       64.34       62.09     10.61 o 
   1   7  13      127.98      154.45     14.67 o 
   2   7  13      144.23      135.51     16.33 o 
   3   7  13        1.18        0.41     11.88 o 
   4   7  13       66.00       60.47     13.58 o 
   5   7  13        5.65        0.00      6.56 o 
  -6   8  13       17.99       12.66      8.37 o 
  -5   8  13        3.35        8.13      8.32 o 
  -4   8  13        7.24       12.70      7.73 o 
  -3   8  13        1.30       10.98      9.07 o 
  -2   8  13       19.41       30.94     10.35 o 
  -1   8  13        7.46        0.00      8.24 o 
   0   8  13        0.47        3.17      8.69 o 
   1   8  13        0.01        0.00      9.54 o 
   2   8  13       36.97       33.31     16.36 o 
   3   8  13       12.45        9.84      8.59 o 
   4   8  13        0.88        0.05      9.20 o 
  -3   9  13        2.39        4.55      8.31 o 
  -2   9  13       12.26       18.10     10.22 o 
  -1   9  13       18.27        6.39      9.36 o 
   0   9  13        9.82        7.04      9.76 o 
   1   9  13        6.14       12.10      9.90 o 
 -10   0  14       77.15       96.26     32.78 o 
  -9   0  14       38.82       46.37     32.08 o 
  -8   0  14        1.12        9.70      6.63 o 
  -7   0  14       48.61       28.72     12.17 o 
  -6   0  14        1.45        0.00      5.98 o 
  -5   0  14      310.32      317.20     13.51 o 
  -4   0  14      466.53      512.57     17.07 o 
  -3   0  14      473.29      440.69     28.46 o 
  -2   0  14     4315.90     4530.60     62.63 o 
  -1   0  14      914.67      936.85     29.44 o 
   0   0  14      821.81      859.16     25.39 o 
   1   0  14        1.61        3.72      7.62 o 
   2   0  14       15.16       15.74      8.97 o 
   3   0  14       30.82       29.47     10.94 o 
   4   0  14      241.14      239.50     20.61 o 
   5   0  14      449.24      478.39     28.40 o 
   6   0  14      503.46      559.05     48.26 o 
   7   0  14       14.45       13.28     13.61 o 
   8   0  14       11.61        9.60     17.39 o 
 -10   1  14        0.28        0.00      7.26 o 
  -9   1  14      352.43      357.75     16.75 o 
  -8   1  14        9.72        9.25      8.95 o 
  -7   1  14       11.40        6.70      5.38 o 
  -6   1  14       27.95       34.97      5.83 o 
  -5   1  14       13.35       15.26      6.81 o 
  -4   1  14      121.97      128.51      6.56 o 
  -3   1  14       42.14       57.18      4.99 o 
  -2   1  14       36.00       34.87      4.25 o 
  -1   1  14        2.53        0.00      2.86 o 
   0   1  14      377.36      368.08     10.03 o 
   1   1  14       39.19       37.18      5.16 o 
   2   1  14      253.11      251.23     11.75 o 
   3   1  14       49.68       58.08      8.94 o 
   4   1  14       52.72       52.17      8.89 o 
   5   1  14       21.74       34.30      8.34 o 
   6   1  14       46.77       48.10      9.58 o 
   7   1  14       12.41        1.38      7.96 o 
   8   1  14       79.68       64.03     23.66 o 
 -10   2  14       34.27       38.01     15.97 o 
  -9   2  14       25.62       34.76      8.11 o 
  -8   2  14        1.54        0.00      5.70 o 
  -7   2  14       31.20       24.71      6.93 o 
  -6   2  14        0.28        1.90      5.30 o 
  -5   2  14      135.80      149.02      9.55 o 
  -4   2  14      176.12      165.32     10.28 o 
  -3   2  14       35.28       40.96      6.92 o 
  -2   2  14       34.19       34.25      4.81 o 
  -1   2  14      256.17      261.13      8.49 o 
   0   2  14      104.28      100.07      6.78 o 
   1   2  14       97.78      105.21      6.78 o 
   2   2  14      129.06      142.69      8.31 o 
   3   2  14       29.16       39.72      7.30 o 
   4   2  14      211.78      245.27     17.57 o 
   5   2  14      174.90      158.33     13.43 o 
   6   2  14       81.58       71.35     11.01 o 
   7   2  14        0.83        0.79      9.85 o 
   8   2  14       24.20       58.04     15.94 o 
 -10   3  14       20.11       22.12      9.04 o 
  -9   3  14       17.92       27.46      9.17 o 
  -8   3  14        1.16        5.84      6.26 o 
  -7   3  14        2.84        0.53      5.09 o 
  -6   3  14      102.54       83.55      8.32 o 
  -5   3  14       10.50        2.27      5.21 o 
  -4   3  14      114.98      127.14      8.77 o 
  -3   3  14      183.79      175.39     12.51 o 
  -2   3  14      416.45      408.52     12.86 o 
  -1   3  14        5.48        3.51      7.43 o 
   0   3  14      140.74      169.52     11.56 o 
   1   3  14       73.27       66.57     11.17 o 
   2   3  14        0.81        1.87      6.54 o 
   3   3  14        7.04        2.34      6.60 o 
   4   3  14      241.49      228.21     14.78 o 
   5   3  14       53.03       46.30      8.85 o 
   6   3  14       10.22        0.00     10.36 o 
   7   3  14        0.03        0.00      9.76 o 
   8   3  14        0.08        0.00     10.86 o 
  -9   4  14       11.28       13.75      8.09 o 
  -8   4  14        5.43        7.57      8.47 o 
  -7   4  14       12.25       14.32      6.22 o 
  -6   4  14       17.84       13.38      5.83 o 
  -5   4  14        2.46        0.00      4.60 o 
  -4   4  14       59.40       53.20      6.87 o 
  -3   4  14      384.23      357.92     13.22 o 
  -2   4  14      300.23      298.27     12.64 o 
  -1   4  14       16.69       19.77      6.54 o 
   0   4  14      280.38      292.09     21.22 o 
   1   4  14      390.85      361.82     19.41 o 
   2   4  14        9.25        0.00      5.90 o 
   3   4  14       29.05       21.61      6.96 o 
   4   4  14      132.62      118.13     14.32 o 
   5   4  14      109.81      114.93     12.76 o 
   6   4  14      123.70      138.93     17.26 o 
   7   4  14        0.00        0.00      8.28 o 
  -9   5  14       19.74       28.02      9.13 o 
  -8   5  14       20.71       15.85      7.83 o 
  -7   5  14        0.19        0.41      5.68 o 
  -6   5  14       25.72       24.96      6.20 o 
  -5   5  14       45.26       33.39      6.50 o 
  -4   5  14        7.93        8.08      4.83 o 
  -3   5  14        6.69        3.53      4.07 o 
  -2   5  14        1.94        3.10      4.50 o 
  -1   5  14       20.06       25.26      5.57 o 
   0   5  14      138.57      133.10     12.16 o 
   1   5  14       92.58       93.90     11.11 o 
   2   5  14       15.30       15.80      7.08 o 
   3   5  14      206.20      188.40     13.85 o 
   4   5  14       34.78       27.56      7.35 o 
   5   5  14       70.96       43.77     14.05 o 
   6   5  14       72.75       73.16     15.78 o 
  -8   6  14        0.35        0.00      6.92 o 
  -7   6  14       17.49       16.55      7.81 o 
  -6   6  14        6.30        2.03      6.03 o 
  -5   6  14        0.14        0.00      4.67 o 
  -4   6  14        6.73        0.00      4.12 o 
  -3   6  14        8.89       10.54      5.99 o 
  -2   6  14       61.53       46.27      8.07 o 
  -1   6  14       31.01       22.05      6.69 o 
   0   6  14      183.49      148.26     13.44 o 
   1   6  14       56.17       59.57      9.87 o 
   2   6  14        1.91        9.47      9.08 o 
   3   6  14        9.72        3.01      7.15 o 
   4   6  14        0.00        0.00      6.34 o 
   5   6  14       10.63       11.20      7.75 o 
   6   6  14        0.00        1.96     10.49 o 
  -7   7  14        0.90        0.00      7.26 o 
  -6   7  14        6.21        0.00      7.10 o 
  -5   7  14       20.18       22.00      8.67 o 
  -4   7  14       99.66      101.21     12.60 o 
  -3   7  14       21.27       15.64      7.49 o 
  -2   7  14       14.60       12.38      7.03 o 
  -1   7  14       66.74       86.52     13.38 o 
   0   7  14       44.90       28.57      9.27 o 
   1   7  14       15.29       26.92     10.22 o 
   2   7  14       60.40       62.55     14.55 o 
   3   7  14       35.11       30.94     13.99 o 
   4   7  14        0.80        3.62      6.98 o 
   5   7  14        3.82        3.95      7.96 o 
  -5   8  14       36.60       21.77      8.91 o 
  -4   8  14        1.83       12.93      9.77 o 
  -3   8  14        0.35        2.34      8.72 o 
  -2   8  14        1.12        0.00      8.17 o 
  -1   8  14       14.40        5.36      8.17 o 
   0   8  14        5.88       15.76      9.29 o 
   1   8  14       40.97       53.90     15.36 o 
   2   8  14        0.31        6.52     11.77 o 
   3   8  14       57.09       67.02     17.16 o 
  -2   9  14        4.17       25.01     10.31 o 
  -1   9  14        0.62        5.87      9.45 o 
   0   9  14        1.78        0.00     16.72 o 
 -10   1  15       21.63        0.00      8.58 o 
  -9   1  15       24.17       13.33      7.53 o 
  -8   1  15        0.12        0.00      6.12 o 
  -7   1  15        3.71        7.76      5.64 o 
  -6   1  15       21.28       16.19      5.72 o 
  -5   1  15       50.31       52.93      6.64 o 
  -4   1  15       66.31       70.87      6.82 o 
  -3   1  15        5.40        3.37      3.14 o 
  -2   1  15       19.36       19.37      4.00 o 
  -1   1  15        2.30        4.70      3.69 o 
   0   1  15      202.86      212.37      8.53 o 
   1   1  15       43.04       65.65      8.29 o 
   2   1  15      193.26      193.08     12.31 o 
   3   1  15      953.31      942.29     24.63 o 
   4   1  15      304.55      318.94     31.19 o 
   5   1  15       52.81       62.19     10.07 o 
   6   1  15       21.44       19.05      8.93 o 
   7   1  15       15.56       23.12     10.47 o 
   8   1  15       27.52       32.32     14.42 o 
 -10   2  15       94.65      123.88     13.81 o 
  -9   2  15        2.24       19.92     10.50 o 
  -8   2  15      145.07      136.82     11.68 o 
  -7   2  15      109.11      105.38      9.34 o 
  -6   2  15        3.50        3.55      5.14 o 
  -5   2  15      524.71      505.75     16.84 o 
  -4   2  15      228.01      236.17     11.93 o 
  -3   2  15      330.17      329.24     13.15 o 
  -2   2  15      264.55      269.27     10.67 o 
  -1   2  15       23.63       23.71      6.39 o 
   0   2  15       28.45       35.51      5.96 o 
   1   2  15      315.20      326.04     11.58 o 
   2   2  15      106.75      123.76     11.04 o 
   3   2  15      102.82      100.42     11.05 o 
   4   2  15      145.27      161.13     17.02 o 
   5   2  15        8.84        1.84      8.01 o 
   6   2  15        7.75       14.33      9.47 o 
   7   2  15        2.73        0.00     10.14 o 
  -9   3  15       21.11       17.57      8.59 o 
  -8   3  15       40.63       37.78      8.39 o 
  -7   3  15       89.64      105.05      9.68 o 
  -6   3  15        6.34        4.83      5.27 o 
  -5   3  15       23.35       25.45      6.26 o 
  -4   3  15        1.00        4.21      5.63 o 
  -3   3  15        8.61       15.78      5.87 o 
  -2   3  15      341.35      348.74     14.19 o 
  -1   3  15      188.60      172.65     12.08 o 
   0   3  15        0.21        0.00      5.39 o 
   1   3  15       32.05       28.71      6.17 o 
   2   3  15       33.94       39.99      8.04 o 
   3   3  15      199.86      163.31     13.01 o 
   4   3  15      183.62      168.06     15.57 o 
   5   3  15       20.22       11.63      9.16 o 
   6   3  15        6.31        0.00      9.03 o 
   7   3  15        1.73        0.00     13.68 o 
  -9   4  15        2.66        7.60      7.77 o 
  -8   4  15       21.43       32.29      9.04 o 
  -7   4  15       13.87       19.76      6.67 o 
  -6   4  15       22.12       17.27      6.03 o 
  -5   4  15      116.49       98.50      8.55 o 
  -4   4  15        3.36        1.06      5.01 o 
  -3   4  15       27.29       27.58      5.29 o 
  -2   4  15      281.20      279.98     13.80 o 
  -1   4  15      376.82      380.79     17.53 o 
   0   4  15      549.70      580.11     20.33 o 
   1   4  15      281.70      302.68     15.98 o 
   2   4  15       38.47       38.24      7.76 o 
   3   4  15       73.68       59.11      9.33 o 
   4   4  15      171.47      177.88     17.01 o 
   5   4  15       19.82        0.00     10.70 o 
   6   4  15        0.32       10.71      9.20 o 
   7   4  15        5.46       12.94     11.24 o 
  -8   5  15        4.86        6.78      7.17 o 
  -7   5  15        0.05        0.00      5.85 o 
  -6   5  15       39.34       39.60      7.01 o 
  -5   5  15      137.24      126.09      9.78 o 
  -4   5  15      172.59      147.89      9.58 o 
  -3   5  15       72.86       84.98      7.56 o 
  -2   5  15       17.24       14.26      5.05 o 
  -1   5  15      504.16      525.36     15.75 o 
   0   5  15       11.03        7.64      6.66 o 
   1   5  15        2.50        0.00      5.80 o 
   2   5  15      107.52      102.22     11.08 o 
   3   5  15        0.00        4.18      6.17 o 
   4   5  15        1.28        0.82     10.08 o 
   5   5  15       23.06       29.57     12.59 o 
   6   5  15        0.59       23.50     13.15 o 
  -7   6  15        0.42        0.00      5.90 o 
  -6   6  15       46.24       33.19      7.24 o 
  -5   6  15      144.46      114.73     14.17 o 
  -4   6  15      205.54      173.72      9.41 o 
  -3   6  15       37.32       46.48      8.64 o 
  -2   6  15       16.94       13.03      7.43 o 
  -1   6  15        0.61        5.07      6.08 o 
   0   6  15       79.40       82.90     11.39 o 
   1   6  15       75.87       93.45     14.50 o 
   2   6  15        9.52       16.40      9.30 o 
   3   6  15        7.79        0.00      7.39 o 
   4   6  15        0.04        2.61      7.42 o 
   5   6  15       32.54       52.57     14.78 o 
  -6   7  15        0.25        0.00      7.15 o 
  -5   7  15        7.61        8.63      9.65 o 
  -4   7  15       79.73       80.14     13.54 o 
  -3   7  15        3.79        9.44      8.78 o 
  -2   7  15       60.30       60.22     11.86 o 
  -1   7  15       87.31       70.61     12.58 o 
   0   7  15        4.98       13.42     11.80 o 
   1   7  15       30.21        8.80     20.01 o 
   2   7  15       28.51       24.78     14.42 o 
   3   7  15       35.14        5.72     12.04 o 
   4   7  15        5.80       19.37      8.04 o 
  -4   8  15        2.93        2.34      9.19 o 
  -3   8  15        0.15        0.00      8.65 o 
  -2   8  15        1.98        0.00      8.62 o 
  -1   8  15        0.00        0.04      9.30 o 
   0   8  15        8.92       13.87      9.69 o 
   1   8  15       35.40       46.52     16.56 o 
   2   8  15        0.09        0.00     12.80 o 
 -10   0  16        0.12       12.75     18.29 o 
  -9   0  16      737.12      767.62     45.33 o 
  -8   0  16      277.16      270.45     19.36 o 
  -7   0  16      106.35       99.78     12.86 o 
  -6   0  16       83.03       72.08     10.93 o 
  -5   0  16       11.30        7.42      5.63 o 
  -4   0  16      270.47      261.61     17.81 o 
  -3   0  16       78.01       77.83      7.37 o 
  -2   0  16      100.24      105.49      8.97 o 
  -1   0  16      116.30      117.82     11.83 o 
   0   0  16      487.41      495.79     18.92 o 
   1   0  16       28.57       39.60     22.19 o 
   2   0  16       44.79       55.77     19.31 o 
   3   0  16      980.80      859.45     33.91 o 
   4   0  16      570.74      545.39     28.61 o 
   5   0  16      190.21      199.76     24.38 o 
   6   0  16       29.25       32.42     15.02 o 
   7   0  16        8.60        1.53     15.91 o 
 -10   1  16      136.17      131.76     18.52 o 
  -9   1  16       19.57       14.83      8.60 o 
  -8   1  16       10.83       14.87      7.06 o 
  -7   1  16       75.39       80.01      9.44 o 
  -6   1  16      258.82      259.55     13.38 o 
  -5   1  16       36.66       45.50      7.20 o 
  -4   1  16        0.12        0.14      4.52 o 
  -3   1  16      142.53      138.79      7.17 o 
  -2   1  16       78.91       76.24      5.74 o 
  -1   1  16        6.82        0.00      3.72 o 
   0   1  16      129.94      126.95      9.36 o 
   1   1  16       19.55       18.81      8.50 o 
   2   1  16     1058.52     1076.64     26.12 o 
   3   1  16      851.50      790.57     23.35 o 
   4   1  16       22.84       23.17      7.65 o 
   5   1  16      464.58      474.38     20.81 o 
   6   1  16        0.53        1.54      7.48 o 
   7   1  16       34.89       45.92     15.55 o 
  -9   2  16        7.32       17.67     10.07 o 
  -8   2  16        3.53        3.07      7.11 o 
  -7   2  16        0.39        0.00      5.13 o 
  -6   2  16       19.37       20.59      6.87 o 
  -5   2  16       24.23       27.05     10.11 o 
  -4   2  16       62.41       60.53      8.16 o 
  -3   2  16        0.30        1.51      4.75 o 
  -2   2  16      199.19      203.73      9.95 o 
  -1   2  16      370.39      354.30     15.27 o 
   0   2  16      626.18      652.16     19.96 o 
   1   2  16        6.59        9.76      6.91 o 
   2   2  16        2.16        0.00      6.05 o 
   3   2  16       33.85       39.26      9.35 o 
   4   2  16      100.49       87.13     12.92 o 
   5   2  16       47.74       50.97     18.86 o 
   6   2  16       21.27       18.47     18.34 o 
   7   2  16        2.59        0.00     17.46 o 
  -9   3  16        1.58        1.33      7.50 o 
  -8   3  16        1.68       20.25      8.46 o 
  -7   3  16        8.48       19.61      6.61 o 
  -6   3  16      289.50      288.29     14.81 o 
  -5   3  16      744.74      760.51     19.17 o 
  -4   3  16       58.50       74.90     15.09 o 
  -3   3  16       87.27       78.44      7.82 o 
  -2   3  16      165.24      193.17     16.77 o 
  -1   3  16        0.46       10.39      6.07 o 
   0   3  16        2.81        9.84      6.47 o 
   1   3  16      316.96      308.87     13.88 o 
   2   3  16       39.65       39.10     16.73 o 
   3   3  16        0.10        3.13      8.45 o 
   4   3  16       10.35        0.00     10.39 o 
   5   3  16        3.80        0.00      8.99 o 
   6   3  16        1.76        0.00     10.44 o 
   7   3  16        2.68        0.00     10.39 o 
  -9   4  16        4.25        0.00     10.19 o 
  -8   4  16       70.43       89.90     11.79 o 
  -7   4  16       67.44       58.81      9.31 o 
  -6   4  16      139.71      167.21     11.37 o 
  -5   4  16       62.50       55.95      7.51 o 
  -4   4  16       39.14       32.71      6.31 o 
  -3   4  16      303.24      290.59     14.53 o 
  -2   4  16      226.29      220.98     12.99 o 
  -1   4  16      273.32      257.62     15.29 o 
   0   4  16       34.24       42.96      8.63 o 
   1   4  16        8.19       15.71      7.00 o 
   2   4  16        0.17        0.00      5.62 o 
   3   4  16        9.74        0.00      7.48 o 
   4   4  16        4.12        5.22      8.89 o 
   5   4  16       94.15       91.39     17.59 o 
   6   4  16        5.87        7.00     10.89 o 
  -8   5  16        0.44        0.00      7.26 o 
  -7   5  16        0.35        0.00      5.96 o 
  -6   5  16       90.22      103.62     10.37 o 
  -5   5  16      136.41      115.03      9.59 o 
  -4   5  16       24.28       27.94      8.87 o 
  -3   5  16        5.61        3.65      4.69 o 
  -2   5  16       57.53       53.97      7.99 o 
  -1   5  16      189.28      189.97     14.71 o 
   0   5  16      131.16      125.90     12.71 o 
   1   5  16       23.44       22.81      8.29 o 
   2   5  16        6.79        0.00      8.45 o 
   3   5  16       69.36       86.25     11.82 o 
   4   5  16        0.15        0.97      9.84 o 
   5   5  16        7.12        1.85      9.98 o 
  -7   6  16        1.11        1.64      6.75 o 
  -6   6  16       10.36        4.71      6.40 o 
  -5   6  16       12.70        6.26      5.84 o 
  -4   6  16       20.07       22.60      6.06 o 
  -3   6  16       18.27       24.27      8.00 o 
  -2   6  16        0.52        0.00      6.02 o 
  -1   6  16       17.76       17.22      7.37 o 
   0   6  16       24.14       11.26      7.93 o 
   1   6  16       27.09        6.64      7.97 o 
   2   6  16       16.03        6.07     11.41 o 
   3   6  16       73.44       66.78     12.46 o 
   4   6  16        4.67       17.16     11.21 o 
  -6   7  16        0.63       13.53      8.99 o 
  -5   7  16        1.14        7.34      9.41 o 
  -4   7  16       14.24        0.00      7.68 o 
  -3   7  16       24.45       15.60      9.53 o 
  -2   7  16       11.68       37.02     10.71 o 
  -1   7  16       56.54       57.06     12.06 o 
   0   7  16        0.15        4.72     11.38 o 
   1   7  16        4.94       13.17     12.23 o 
   2   7  16       16.33        1.01     14.82 o 
   3   7  16       28.35       17.02     13.75 o 
  -3   8  16        0.15       13.76     14.92 o 
  -2   8  16       10.61        0.00      9.14 o 
  -1   8  16        7.56       21.70      9.93 o 
   0   8  16        0.76        1.90      9.64 o 
   1   8  16        0.51        1.13     11.87 o 
  -9   1  17       20.07       19.14     10.56 o 
  -8   1  17       55.16       46.15     10.21 o 
  -7   1  17      142.85      132.00     11.24 o 
  -6   1  17      197.87      198.04     12.31 o 
  -5   1  17      232.48      260.36     12.80 o 
  -4   1  17        3.18        2.88      5.31 o 
  -3   1  17       10.70        8.27      4.79 o 
  -2   1  17        2.86        0.00      4.62 o 
  -1   1  17        7.69        0.00      4.73 o 
   0   1  17        9.77        2.08      5.99 o 
   1   1  17      409.47      433.52     16.74 o 
   2   1  17      516.23      513.30     18.49 o 
   3   1  17      210.79      199.83     13.79 o 
   4   1  17      170.36      189.10     14.13 o 
   5   1  17       10.31        0.39      7.47 o 
   6   1  17        0.22        5.37      8.79 o 
   7   1  17        1.15       16.62     12.39 o 
  -9   2  17       16.42        5.36      8.17 o 
  -8   2  17       37.39       33.81      8.36 o 
  -7   2  17        0.16        8.78      6.01 o 
  -6   2  17        0.47        1.01      5.68 o 
  -5   2  17      268.35      234.23     13.03 o 
  -4   2  17      139.73      140.39     10.27 o 
  -3   2  17       39.17       39.06      6.40 o 
  -2   2  17        0.11        0.00      4.61 o 
  -1   2  17       13.48        7.80      6.09 o 
   0   2  17        0.00        9.81      6.12 o 
   1   2  17        8.59        0.00      8.19 o 
   2   2  17      120.15      139.89     13.96 o 
   3   2  17       69.57       73.59     11.55 o 
   4   2  17      211.91      199.26     17.89 o 
   5   2  17       84.72       78.44     13.52 o 
   6   2  17        0.50        0.00     10.70 o 
  -9   3  17       42.78       58.45     11.11 o 
  -8   3  17       28.63       45.15     10.21 o 
  -7   3  17      184.89      176.40     12.12 o 
  -6   3  17       17.69       16.23      6.12 o 
  -5   3  17        1.81        5.59      5.12 o 
  -4   3  17       31.78       17.54      9.43 o 
  -3   3  17        9.97       12.55      5.64 o 
  -2   3  17      209.23      192.14     11.98 o 
  -1   3  17       49.39       40.80      8.26 o 
   0   3  17       41.61       32.54     10.28 o 
   1   3  17       27.13       17.27      7.01 o 
   2   3  17      165.18      176.12     16.44 o 
   3   3  17      387.13      369.65     21.55 o 
   4   3  17       13.65       25.32     13.73 o 
   5   3  17       63.43      100.64     17.79 o 
   6   3  17       86.01       61.11     16.74 o 
  -8   4  17        2.70       10.92      8.54 o 
  -7   4  17        4.84        0.00      5.84 o 
  -6   4  17        1.50        0.00      5.57 o 
  -5   4  17        8.19       10.24      6.93 o 
  -4   4  17        0.24        3.93      5.19 o 
  -3   4  17       59.82       59.05      8.88 o 
  -2   4  17       93.69       94.66     10.00 o 
  -1   4  17      419.58      423.93     24.21 o 
   0   4  17       35.79       32.66      8.02 o 
   1   4  17        0.35        0.00      5.74 o 
   2   4  17       27.37       27.99      9.80 o 
   3   4  17        8.72       10.10     10.51 o 
   4   4  17      233.96      242.93     24.40 o 
   5   4  17        1.36        0.00      9.46 o 
  -7   5  17        8.22        6.17      6.88 o 
  -6   5  17        0.00        0.00      6.07 o 
  -5   5  17       23.13       13.64      6.88 o 
  -4   5  17       16.09       14.69      6.04 o 
  -3   5  17        6.09        6.00      5.33 o 
  -2   5  17        6.88        3.15      5.12 o 
  -1   5  17        0.93        4.08      7.16 o 
   0   5  17       77.49       88.49     12.32 o 
   1   5  17      120.32      101.12     17.43 o 
   2   5  17       13.40        8.73      9.68 o 
   3   5  17       21.19        8.21     11.34 o 
   4   5  17        9.27        0.10     11.83 o 
   5   5  17        1.79       25.14     13.27 o 
  -6   6  17        0.53        1.39      6.17 o 
  -5   6  17        0.04        1.51      5.83 o 
  -4   6  17      113.68      103.63     15.95 o 
  -3   6  17        0.03        0.00      4.85 o 
  -2   6  17        9.13        3.32      4.77 o 
  -1   6  17        1.00        6.50      7.96 o 
   0   6  17        0.08        7.09     10.83 o 
   1   6  17        4.05        0.00     10.93 o 
   2   6  17       43.66       34.32     18.23 o 
   3   6  17       11.84        0.00     10.52 o 
   4   6  17       21.22        6.69     11.56 o 
  -5   7  17       15.18       19.41     13.21 o 
  -4   7  17        7.09        8.86      8.40 o 
  -3   7  17        0.04        5.72      9.39 o 
  -2   7  17        4.47        8.42      9.59 o 
  -1   7  17        1.53        0.00      6.83 o 
   0   7  17        2.45       15.39     12.47 o 
   1   7  17       85.54       68.33     16.94 o 
   2   7  17       10.67       16.88     15.18 o 
  -9   0  18       56.33       76.65     24.42 o 
  -8   0  18        8.48       13.25     12.15 o 
  -7   0  18       11.87        0.00     14.28 o 
  -6   0  18      113.87      132.97     25.68 o 
  -5   0  18      160.61      156.11     17.38 o 
  -4   0  18       32.25       29.18      7.97 o 
  -3   0  18       19.30       20.39      5.42 o 
  -2   0  18      209.21      217.79     12.36 o 
  -1   0  18       31.14       31.37     11.21 o 
   0   0  18      507.03      514.52     29.27 o 
   1   0  18      156.07      180.03     44.92 o 
   2   0  18        7.05       10.53      9.41 o 
   3   0  18       28.31        9.67      9.81 o 
   4   0  18       43.80       31.38     12.36 o 
   5   0  18       56.72       63.64     16.24 o 
   6   0  18       46.03       76.24     24.96 o 
  -9   1  18       37.70       52.41     13.32 o 
  -8   1  18      146.68      150.50     14.75 o 
  -7   1  18      258.90      303.83     26.09 o 
  -6   1  18      105.02      104.86     10.25 o 
  -5   1  18       24.52       21.25      7.93 o 
  -4   1  18       66.23       60.13      7.63 o 
  -3   1  18       39.06       44.03      6.38 o 
  -2   1  18        3.38        0.00      5.29 o 
  -1   1  18      182.89      187.49     16.74 o 
   0   1  18       72.02       67.51      9.21 o 
   1   1  18       26.18       36.59      9.18 o 
   2   1  18      178.32      183.55     15.20 o 
   3   1  18      124.39      118.17     13.91 o 
   4   1  18       72.52       61.72     11.62 o 
   5   1  18        0.02        0.00      8.21 o 
   6   1  18        1.13        0.17     10.90 o 
  -9   2  18        0.88        1.63      7.89 o 
  -8   2  18        1.54       12.42      8.65 o 
  -7   2  18        0.43        1.81      6.16 o 
  -6   2  18        2.21        9.14      6.04 o 
  -5   2  18       14.83       18.72      6.46 o 
  -4   2  18      167.78      165.62     10.48 o 
  -3   2  18      560.36      583.57     28.56 o 
  -2   2  18       45.52       26.76      6.53 o 
  -1   2  18      193.98      211.50     13.30 o 
   0   2  18        9.73        4.20      8.24 o 
   1   2  18      226.31      266.81     22.37 o 
   2   2  18      224.11      240.21     41.54 o 
   3   2  18       38.79       33.58      9.96 o 
   4   2  18        0.47        8.77      8.95 o 
   5   2  18       76.03       62.07     15.68 o 
   6   2  18        1.00        0.00     10.34 o 
  -8   3  18        0.95        6.12      8.12 o 
  -7   3  18        0.10        4.94      7.03 o 
  -6   3  18      204.75      224.89     12.76 o 
  -5   3  18       70.52       66.65      8.04 o 
  -4   3  18        4.72        2.58      5.08 o 
  -3   3  18       33.62       36.13      8.62 o 
  -2   3  18        4.44        0.84      6.13 o 
  -1   3  18       82.88       82.05     11.03 o 
   0   3  18      316.10      341.37     27.65 o 
   1   3  18      115.97      125.53     18.57 o 
   2   3  18        0.89        8.47      8.13 o 
   3   3  18       91.21      101.90     18.37 o 
   4   3  18        4.04        1.85     15.91 o 
   5   3  18       99.00       67.90     24.20 o 
  -8   4  18        2.03        0.00      6.92 o 
  -7   4  18        0.10        3.52      6.74 o 
  -6   4  18        0.14        0.86      7.08 o 
  -5   4  18        5.40        0.00      5.78 o 
  -4   4  18        3.00        0.00      5.12 o 
  -3   4  18       49.36       55.03      8.63 o 
  -2   4  18        1.12        0.00      5.46 o 
  -1   4  18       88.67       84.47     13.20 o 
   0   4  18       51.29       54.34      9.62 o 
   1   4  18       49.27       36.07      9.08 o 
   2   4  18       26.08       18.14      9.60 o 
   3   4  18        0.24        0.00     10.44 o 
   4   4  18       28.97       33.88     13.79 o 
   5   4  18       43.48       44.70     21.94 o 
  -7   5  18       29.31       35.46      8.87 o 
  -6   5  18        1.97        0.41      6.37 o 
  -5   5  18        0.49       10.68      7.25 o 
  -4   5  18       31.77       33.49      7.92 o 
  -3   5  18       17.73       14.96      6.09 o 
  -2   5  18       11.31       13.64      7.34 o 
  -1   5  18      174.05      146.87     14.62 o 
   0   5  18      133.32      132.16     16.46 o 
   1   5  18       34.55       34.73     13.26 o 
   2   5  18        0.05       11.22     17.21 o 
   3   5  18       31.71       35.76     24.69 o 
   4   5  18        0.26        0.00     10.46 o 
  -6   6  18        0.00        1.19      6.83 o 
  -5   6  18       39.14       32.59      8.11 o 
  -4   6  18        6.96        9.76      5.90 o 
  -3   6  18       36.25       38.02     14.80 o 
  -2   6  18       41.28       39.61      7.39 o 
  -1   6  18        0.52        0.52      7.71 o 
   0   6  18       12.90       23.63      6.16 o 
   1   6  18        1.19       22.84     12.26 o 
   2   6  18       27.17       25.16     13.76 o 
   3   6  18       43.49       47.99     22.94 o 
  -4   7  18       11.15       12.26     10.14 o 
  -3   7  18        5.53       14.30      9.73 o 
  -2   7  18       28.71       45.17     11.96 o 
  -1   7  18        0.18        0.00      8.69 o 
   0   7  18        3.23        0.00     14.27 o 
   1   7  18        7.44        0.00     10.42 o 
  -8   1  19       12.45       14.58     11.15 o 
  -7   1  19       89.81      101.14     14.17 o 
  -6   1  19        0.04        2.58      7.94 o 
  -5   1  19        3.44        2.42      5.84 o 
  -4   1  19        0.28        0.00      4.54 o 
  -3   1  19      101.99      109.84      9.64 o 
  -2   1  19       93.77       98.99     10.02 o 
  -1   1  19        9.83        6.19      6.82 o 
   0   1  19       49.37       54.93     10.45 o 
   1   1  19        2.37        0.00      9.11 o 
   2   1  19        1.19        3.80      8.83 o 
   3   1  19        3.85        0.00      7.78 o 
   4   1  19       50.03       72.05     26.14 o 
   5   1  19       10.83        6.56     31.72 o 
  -8   2  19       26.75       30.50      9.61 o 
  -7   2  19        1.63        0.00      6.10 o 
  -6   2  19      116.19      102.32      9.68 o 
  -5   2  19       10.25       10.30      6.27 o 
  -4   2  19        1.33        3.91      5.28 o 
  -3   2  19       27.75       27.41      7.36 o 
  -2   2  19      471.42      487.84     20.39 o 
  -1   2  19      790.35      733.44     23.35 o 
   0   2  19      122.28      123.54     14.31 o 
   1   2  19       43.09       41.21     12.84 o 
   2   2  19      144.22      166.02     20.81 o 
   3   2  19        0.04        1.84     11.99 o 
   4   2  19       70.73       50.59     14.54 o 
   5   2  19        1.44        6.99     19.83 o 
  -8   3  19        0.87        0.21      7.76 o 
  -7   3  19        1.00        0.00      6.64 o 
  -6   3  19       62.83       62.94      8.74 o 
  -5   3  19        6.82       10.22      6.08 o 
  -4   3  19       18.56        0.84      6.18 o 
  -3   3  19       11.30       20.46      6.52 o 
  -2   3  19      600.54      587.03     30.81 o 
  -1   3  19        0.24        3.75      6.47 o 
   0   3  19       72.11       77.55     12.73 o 
   1   3  19        5.16       13.94     21.47 o 
   2   3  19        0.00       18.71     11.68 o 
   3   3  19        7.99        2.55     10.65 o 
   4   3  19       43.74       53.76     21.72 o 
   5   3  19       43.75       59.48     23.25 o 
  -7   4  19        1.22        0.00      6.87 o 
  -6   4  19        3.92        4.42      6.22 o 
  -5   4  19        7.40        0.00      6.09 o 
  -4   4  19       48.37       45.18      7.70 o 
  -3   4  19        4.82        2.64      6.87 o 
  -2   4  19        8.71        4.10      7.69 o 
  -1   4  19       78.34       91.38     12.37 o 
   0   4  19       28.11       24.36      9.21 o 
   1   4  19       53.55       43.10     14.53 o 
   2   4  19        1.78       17.70     11.78 o 
   3   4  19        5.59        6.72     11.24 o 
   4   4  19       34.49       14.82     18.52 o 
  -6   5  19        0.00        3.56      7.02 o 
  -5   5  19        4.95        6.36      7.23 o 
  -4   5  19        2.21       11.98      7.20 o 
  -3   5  19        1.94       12.66      6.66 o 
  -2   5  19       31.72       27.68      9.78 o 
  -1   5  19        7.78        3.32     11.07 o 
   0   5  19       54.10       49.56     14.54 o 
   1   5  19       89.80       84.01     16.93 o 
   2   5  19        0.16        0.63     16.09 o 
   3   5  19       62.38       57.67     16.40 o 
  -5   6  19        8.04        0.00      7.33 o 
  -4   6  19       22.51       28.96      7.53 o 
  -3   6  19        0.13        0.00      5.68 o 
  -2   6  19        7.56       19.05      6.38 o 
  -1   6  19       16.78       20.60     10.33 o 
   0   6  19        2.94        9.04      5.77 o 
   1   6  19       12.72       44.39     14.36 o 
   2   6  19        1.28        0.00     15.95 o 
  -8   0  20        0.25        2.95     11.85 o 
  -7   0  20      205.48      139.59     28.75 o 
  -6   0  20        2.24        0.00     14.37 o 
  -5   0  20       66.34       69.84     21.13 o 
  -4   0  20       58.80       29.15     16.76 o 
  -3   0  20     1112.51     1177.44     53.35 o 
  -1   0  20        4.56       12.93     13.83 o 
   0   0  20      105.20       84.62     21.54 o 
   1   0  20      154.31      204.66     28.16 o 
   2   0  20        6.33       23.88     15.41 o 
   3   0  20       15.28        0.00     14.10 o 
   4   0  20       29.20       19.60     17.39 o 
   5   0  20        4.33        2.12     16.49 o 
  -8   1  20        9.22       11.13      9.92 o 
  -7   1  20        1.68        0.00      8.76 o 
  -6   1  20       26.61       16.13     11.62 o 
  -5   1  20        1.13        0.00      8.78 o 
  -4   1  20      136.93      141.41     14.33 o 
  -3   1  20      109.28      112.29     12.34 o 
  -2   1  20       88.97       80.96     11.15 o 
  -1   1  20       75.74       76.58     12.99 o 
   0   1  20        1.11        5.26      8.72 o 
   1   1  20      217.11      180.63     19.66 o 
   2   1  20        4.01        0.00      7.20 o 
   3   1  20       88.50       98.11     28.97 o 
   4   1  20        4.56        0.00      8.65 o 
   5   1  20       33.80       30.59     13.02 o 
  -7   2  20       12.81       14.45      7.40 o 
  -6   2  20       12.38       14.96      7.80 o 
  -5   2  20        4.59        5.95      6.48 o 
  -4   2  20       25.41       24.83      7.55 o 
  -3   2  20      187.49      187.30     12.57 o 
  -2   2  20       21.41       17.39      6.23 o 
  -1   2  20       66.55       83.31     16.27 o 
   0   2  20       26.79       20.29      9.00 o 
   1   2  20        0.15        0.00      9.49 o 
   2   2  20       12.32        3.06     13.97 o 
   3   2  20        0.38        0.00      9.53 o 
   4   2  20        2.32        4.42     15.64 o 
  -7   3  20        6.52        9.13      7.14 o 
  -6   3  20       52.00       66.46      9.33 o 
  -5   3  20       35.58       38.28      8.79 o 
  -4   3  20       26.46       30.98      8.56 o 
  -3   3  20       51.42       58.28      8.97 o 
  -2   3  20       12.78        4.86      6.29 o 
  -1   3  20        7.07        1.12      6.98 o 
   0   3  20       77.74       50.82     19.83 o 
   1   3  20       50.90       55.76     15.53 o 
   2   3  20      236.50      195.39     23.93 o 
   3   3  20       31.78       52.85     20.73 o 
   4   3  20        4.45        9.37     18.43 o 
  -6   4  20       14.83        7.19      7.01 o 
  -5   4  20       32.19       36.79      9.17 o 
  -4   4  20       15.28       17.97     14.15 o 
  -3   4  20        2.37        7.83      7.35 o 
  -2   4  20       53.99       55.40      9.47 o 
  -1   4  20        0.04        5.44      7.84 o 
   0   4  20        0.11        0.00     13.88 o 
   1   4  20        7.33       11.26     16.00 o 
   2   4  20        3.26        1.76     16.45 o 
   3   4  20        1.37       32.58     19.47 o 
  -5   5  20        0.45        7.60      8.35 o 
  -4   5  20       27.42       23.41      9.62 o 
  -3   5  20       23.38       38.33      8.42 o 
  -2   5  20       48.56       54.02     11.61 o 
  -1   5  20       11.14       11.54     13.12 o 
   0   5  20       14.05       26.24     15.23 o 
   1   5  20        2.48       23.25     18.88 o 
   2   5  20        3.73        0.00     13.16 o 
  -3   6  20       11.54       10.90      6.57 o 
  -2   6  20        0.25        3.11      6.14 o 
  -1   6  20        9.36       12.42      6.44 o 
   0   6  20        0.00        8.97      6.64 o 
  -7   1  21        0.05        9.40     11.40 o 
  -6   1  21       56.24       60.31     15.96 o 
  -5   1  21        1.84        0.00      9.82 o 
  -4   1  21        2.86        0.00     14.01 o 
  -3   1  21        0.46        8.68      9.54 o 
  -2   1  21       31.27       30.07      9.35 o 
  -1   1  21       14.23        4.67      9.85 o 
   0   1  21       10.83        7.90     10.38 o 
   1   1  21       84.75       45.57     13.43 o 
   2   1  21        4.29        6.46     11.31 o 
   3   1  21       13.63        4.53      8.57 o 
   4   1  21        0.36        2.65     10.69 o 
  -7   2  21        9.64        2.02     11.28 o 
  -6   2  21       20.89       16.39      7.75 o 
  -5   2  21        0.09        4.58      7.36 o 
  -4   2  21       24.95       13.36      6.22 o 
  -3   2  21        0.91        0.00      5.58 o 
  -2   2  21       29.14       33.91      8.65 o 
  -1   2  21        5.22       13.82      9.03 o 
   0   2  21       47.62       28.44     12.52 o 
   1   2  21      139.47      193.77     22.95 o 
   2   2  21       80.19      103.36     47.99 o 
   3   2  21        3.44        0.00     15.46 o 
   4   2  21       16.20       12.53     15.23 o 
  -6   3  21        9.00       23.70      7.82 o 
  -5   3  21       15.00       27.25      9.98 o 
  -4   3  21       31.53       28.62      8.25 o 
  -3   3  21       31.16       18.28      7.91 o 
  -2   3  21       35.80       36.79      8.74 o 
  -1   3  21        1.20       14.68      9.67 o 
   0   3  21       16.66       17.29     10.98 o 
   1   3  21        4.55        3.74     14.01 o 
   2   3  21        9.50       12.62     15.00 o 
   3   3  21      106.41      157.62     32.04 o 
  -5   4  21        0.52        0.00      7.02 o 
  -4   4  21        1.20        3.67      6.91 o 
  -3   4  21       63.01       57.22     15.98 o 
  -2   4  21       11.19       13.06      8.83 o 
  -1   4  21        1.92        0.22     10.24 o 
   0   4  21        3.37        0.00     12.75 o 
   1   4  21       12.48       46.55     21.85 o 
   2   4  21       49.27       49.11     22.53 o 
  -4   5  21       21.27       11.80      7.70 o 
  -3   5  21        0.01        6.36      7.00 o 
  -2   5  21       32.16       25.22     12.53 o 
  -1   5  21       28.33       48.36     12.29 o 
   0   5  21        7.03        2.52     16.22 o 
   1   5  21       18.70       16.85     17.71 o 
  -6   0  22       25.30       44.70     20.68 o 
  -5   0  22       90.94      128.55     26.49 o 
   1   0  22        0.80        6.98     14.55 o 
   2   0  22       84.51      110.26     26.04 o 
   3   0  22        3.99       10.32     16.40 o 
  -6   1  22       59.61       64.58     22.62 o 
  -5   1  22        1.83        2.88     16.04 o 
  -4   1  22        2.67        0.00     13.88 o 
  -2   1  22        3.50       20.54     10.68 o 
  -1   1  22        0.71       23.21     16.00 o 
   0   1  22        3.40        0.00     14.19 o 
   1   1  22       81.19      102.42     23.84 o 
   2   1  22        7.29        0.00     14.60 o 
   3   1  22       52.98       86.11     24.60 o 
  -6   2  22        8.66       17.26     13.09 o 
  -5   2  22       34.05       31.68      9.58 o 
  -4   2  22       93.75       97.66     11.07 o 
  -3   2  22        0.01        2.69      6.67 o 
  -2   2  22       11.66        2.42      6.99 o 
  -1   2  22       17.29       24.73     11.03 o 
   0   2  22        0.15        0.30     10.50 o 
   1   2  22        1.28        0.00     10.03 o 
   2   2  22       63.56       98.05     25.59 o 
  -5   3  22        0.34        1.60      7.94 o 
  -4   3  22        0.43        0.00      8.41 o 
  -3   3  22      106.81      130.94     15.56 o 
  -2   3  22       77.33       71.24     19.85 o 
  -1   3  22       41.29       95.21     25.41 o 
   0   3  22        3.08       20.05     18.34 o 
   1   3  22       36.51       13.97     18.02 o 
   2   3  22        0.06       23.30     20.28 o 
  -4   4  22        1.49        0.00      6.99 o 
  -3   4  22       13.23       17.42      9.49 o 
  -2   4  22       11.74       17.20      9.75 o 
  -1   4  22       40.11       94.94     26.27 o 
   0   4  22      123.50      157.62     32.31 o 
   1   4  22       15.76       27.35     20.19 o 
  -5   1  23        2.72       20.68     18.07 o 
  -1   1  23        4.72       21.13     17.35 o 
   0   1  23       21.46        9.87     15.95 o 
   1   1  23       48.01       47.54     20.19 o 
   2   1  23        4.50        4.33     15.77 o 
  -5   2  23        4.26       17.30     17.57 o 
  -4   2  23        8.05       10.87     11.26 o 
  -3   2  23       12.44       27.13     12.12 o 
  -2   2  23       13.91       10.23     10.79 o 
  -1   2  23        1.66        0.00     11.08 o 
   0   2  23        1.46       19.96     15.82 o 
   1   2  23        6.48       12.75     17.98 o 
  -4   3  23        1.52        0.00     10.74 o 
  -3   3  23       71.06       61.61     14.60 o 
  -2   3  23       24.91       18.36     12.40 o 
  -1   3  23        3.03       35.60     18.61 o 
   0   3  23       11.74        0.00     13.79 o 
  -2   2  24       31.21       32.58     19.42 o 
                                                 
